# Supplementary material for: 1-(3-Phenyl­prop-2-yn­yl)pyrrolidinium chloride
Source: Acta Crystallogr Sect E Struct Rep Online. 2009 Oct 23;65(Pt 11):o2806. doi: 10.1107/S1600536809042329 (PMC2971203; doi:10.1107/S1600536809042329)
Supplement: Supplementary file 2 [file e-65-o2806-Isup2.hkl]

# 
# h,k,l, Fc-squared, Fo-squared, sigma(Fo-squared) and status flag 
# 
data_I
_shelx_title ' 090422dm in P2(1)/c' 
_shelx_refln_list_code          4 
_shelx_F_calc_maximum      178.36 
_exptl_crystal_F_000       472.00 
_reflns_d_resolution_high  0.8108 
 
loop_ 
 _symmetry_equiv_pos_as_xyz 
 'x, y, z' 
 '-x, y+1/2, -z+1/2' 
 '-x, -y, -z' 
 'x, -y-1/2, z-1/2' 
 
_cell_length_a    10.9504 
_cell_length_b    11.3553 
_cell_length_c    11.1951 
_cell_angle_alpha  90.000 
_cell_angle_beta  117.008 
_cell_angle_gamma  90.000 
 
_shelx_F_squared_multiplier     1.000 
 
loop_ 
 _refln_index_h 
 _refln_index_k 
 _refln_index_l 
 _refln_F_squared_calc 
 _refln_F_squared_meas 
 _refln_F_squared_sigma 
 _refln_observed_status 
   1   0   0      974.33     1330.50     65.44 o 
   2   0   0     1953.67     2383.14     48.31 o 
   3   0   0     2637.59     3091.75     62.90 o 
   4   0   0       64.61       70.75      1.16 o 
   5   0   0        3.19        3.21      0.90 o 
   6   0   0        0.59        2.16      0.67 o 
   7   0   0        1.27        3.54      0.89 o 
   8   0   0       40.77       38.77      2.24 o 
   9   0   0      247.02      258.37      5.75 o 
  10   0   0        5.99        7.59      1.36 o 
  11   0   0        3.53        6.35      1.64 o 
  12   0   0        2.83        3.10      1.50 o 
   1   1   0      227.38      257.77      5.42 o 
   2   1   0     1307.72     1539.98     31.94 o 
   3   1   0     2397.11     2716.04     57.17 o 
   4   1   0      472.07      492.85      5.70 o 
   5   1   0     2147.31     2524.80     25.83 o 
   6   1   0      418.42      393.78      6.68 o 
   7   1   0      135.61      141.39      2.85 o 
   8   1   0      248.73      233.60      7.04 o 
   9   1   0       90.10       84.36      2.35 o 
  10   1   0       64.02       63.00      2.55 o 
  11   1   0       65.81       71.22      2.78 o 
  12   1   0        1.96        3.97      1.04 o 
   0   2   0      237.56      171.80      5.50 o 
   1   2   0     4130.08     4511.33     78.64 o 
   2   2   0     6072.07     7358.10     87.53 o 
   3   2   0     1977.11     2441.46     43.91 o 
   4   2   0       52.65       44.17      1.53 o 
   5   2   0     1721.47     1988.13     32.05 o 
   6   2   0       91.89      102.20      1.72 o 
   7   2   0       71.62       67.79      2.60 o 
   8   2   0       19.13       21.11      1.28 o 
   9   2   0       62.58       61.35      2.48 o 
  10   2   0       11.29       16.15      1.64 o 
  11   2   0       60.90       70.21      2.79 o 
   1   3   0      326.96      388.31      6.58 o 
   2   3   0       19.09       18.17      0.55 o 
   3   3   0        0.46        1.36      0.35 o 
   4   3   0       52.78       72.19      1.65 o 
   5   3   0       30.59       24.65      0.80 o 
   6   3   0      322.62      325.67      7.05 o 
   7   3   0      227.96      237.83      4.78 o 
   8   3   0      551.19      563.88      6.84 o 
   9   3   0       74.24       79.49      2.80 o 
  10   3   0        2.80        7.13      1.03 o 
  11   3   0       26.09       25.06      2.03 o 
   0   4   0     4455.07     5006.47    197.56 o 
   1   4   0     1642.14     1848.99     17.98 o 
   2   4   0      274.88      279.82      5.21 o 
   3   4   0      551.99      577.45      9.89 o 
   4   4   0       33.89       40.23      0.79 o 
   5   4   0       69.03       75.02      2.10 o 
   6   4   0       39.74       46.12      1.25 o 
   7   4   0       50.13       51.11      1.67 o 
   8   4   0      295.45      292.40      5.02 o 
   9   4   0        8.92       11.08      1.81 o 
  10   4   0        5.95        8.90      1.55 o 
  11   4   0        9.31       12.42      1.84 o 
   1   5   0        9.29        9.92      0.41 o 
   2   5   0      117.35      132.84      2.58 o 
   3   5   0      928.81     1046.90     17.89 o 
   4   5   0      139.73      157.61      3.02 o 
   5   5   0       82.95       80.59      2.25 o 
   6   5   0       73.28       66.52      2.59 o 
   7   5   0       58.70       57.11      1.81 o 
   8   5   0        5.77        5.31      1.01 o 
   9   5   0       17.03       20.66      1.64 o 
  10   5   0        4.90        7.63      1.17 o 
  11   5   0        0.01        1.63      0.56 o 
   0   6   0       14.69       16.32      0.73 o 
   1   6   0       43.68       48.42      1.72 o 
   2   6   0       71.55       67.02      1.26 o 
   3   6   0       60.90       51.59      1.65 o 
   4   6   0       51.76       54.42      1.57 o 
   5   6   0       23.64       24.38      1.02 o 
   6   6   0       15.96       17.80      1.00 o 
   7   6   0       80.55       71.99      1.88 o 
   8   6   0        0.07        0.53      0.60 o 
   9   6   0        4.54        5.23      0.94 o 
  10   6   0        5.98        7.68      1.07 o 
   1   7   0       40.47       39.09      0.85 o 
   2   7   0       25.98       28.00      0.87 o 
   3   7   0      126.04      113.95      5.20 o 
   4   7   0       77.38       68.91      1.43 o 
   5   7   0        2.91        3.51      0.71 o 
   6   7   0       16.64       15.22      1.19 o 
   7   7   0       28.43       32.29      1.55 o 
   8   7   0        1.00        1.72      0.61 o 
   9   7   0       13.88       21.14      2.63 o 
  10   7   0        0.34        1.90      1.43 o 
   0   8   0      133.91      108.76      5.07 o 
   1   8   0      182.57      183.57      5.64 o 
   2   8   0       27.35       28.88      1.74 o 
   3   8   0       83.50       93.84      2.29 o 
   4   8   0       28.47       25.72      1.26 o 
   5   8   0        1.40        2.66      0.68 o 
   6   8   0       14.23       18.86      1.36 o 
   7   8   0       60.59       56.90      2.17 o 
   8   8   0        3.16        4.71      0.94 o 
   9   8   0        0.55        0.90      0.85 o 
   1   9   0        3.42        3.74      0.79 o 
   2   9   0        8.45       11.48      0.94 o 
   3   9   0       46.84       47.26      1.92 o 
   4   9   0       35.77       38.63      1.63 o 
   5   9   0        8.75        9.07      1.39 o 
   6   9   0      187.39      178.10      4.30 o 
   7   9   0       29.72       33.90      1.96 o 
   8   9   0       21.23       22.81      1.80 o 
   9   9   0       11.74       10.22      2.81 o 
   0  10   0       92.53      106.22     10.64 o 
   1  10   0      151.58      146.95      8.04 o 
   2  10   0      175.83      169.53      7.38 o 
   3  10   0       69.95       68.40      3.40 o 
   4  10   0       44.40       46.88      3.26 o 
   5  10   0       63.70       65.86      3.12 o 
   6  10   0       26.06       26.27      1.72 o 
   7  10   0        0.88        3.91      0.84 o 
   8  10   0        9.80       10.85      1.29 o 
   1  11   0        1.67        2.88      0.84 o 
   2  11   0       20.03       25.50      2.10 o 
   3  11   0       15.13       21.90      1.50 o 
   4  11   0       27.04       24.59      1.81 o 
   5  11   0       34.43       39.08      2.16 o 
   6  11   0       23.16       23.56      1.75 o 
   7  11   0        8.45       13.66      1.59 o 
   0  12   0      134.76      140.90     17.47 o 
   1  12   0        6.98        9.88      1.20 o 
   2  12   0       73.78       81.35      5.79 o 
   3  12   0       47.66       56.29      4.69 o 
   4  12   0       13.59       14.35      1.66 o 
   5  12   0        0.50        1.66      0.70 o 
   6  12   0        7.53       10.41      1.39 o 
   1  13   0        0.10        3.26      0.82 o 
   2  13   0       58.10       59.81      2.29 o 
   3  13   0        5.60        7.98      1.23 o 
   4  13   0       10.70       14.19      2.88 o 
   0  14   0      111.89      119.15      8.14 o 
 -12   1   1       15.94       22.60      1.53 o 
 -11   1   1        0.16        1.63      1.30 o 
 -10   1   1       17.78       20.09      1.85 o 
  -9   1   1        3.28        5.91      0.97 o 
  -8   1   1       54.69       58.83      3.94 o 
  -7   1   1       18.10       19.21      1.35 o 
  -6   1   1       29.08       25.41      0.83 o 
  -5   1   1      767.52      798.78     22.29 o 
  -4   1   1      369.75      398.35     17.95 o 
  -3   1   1      117.07      157.18      9.83 o 
  -2   1   1     4461.43     4856.88    102.87 o 
  -1   1   1       64.26       56.48      1.43 o 
   0   1   1       86.75       69.02      1.22 o 
   1   1   1      149.28      201.53     36.37 o 
   2   1   1      656.51      725.89     12.35 o 
   3   1   1      778.14      881.76     14.76 o 
   5   1   1       73.48       54.54      1.15 o 
   6   1   1       50.98       55.91      1.25 o 
   7   1   1      146.71      144.94      2.67 o 
   8   1   1       49.10       46.46      1.68 o 
   9   1   1       19.15       19.92      2.16 o 
  10   1   1       13.02       16.94      2.19 o 
  11   1   1        3.01        6.99      1.26 o 
 -12   2   1        4.04        5.69      0.98 o 
 -11   2   1       25.13       27.84      1.75 o 
 -10   2   1        5.94        7.08      1.15 o 
  -9   2   1       88.15       84.33      2.95 o 
  -8   2   1       83.93       83.08      2.16 o 
  -7   2   1      430.90      425.16     14.19 o 
  -6   2   1       80.62       67.74      1.40 o 
  -5   2   1       35.42       58.59      5.08 o 
  -3   2   1       58.55       59.96      1.34 o 
  -2   2   1       22.92       15.39      0.51 o 
  -1   2   1      972.73     1052.63     33.89 o 
   0   2   1     1823.31     2148.25     45.12 o 
   1   2   1     1022.72     1040.64     19.13 o 
   2   2   1       33.14       26.11      0.95 o 
   3   2   1     1836.03     2019.90     38.64 o 
   4   2   1      635.45      665.04     10.64 o 
   5   2   1       65.92       74.71      1.73 o 
   6   2   1      146.15      159.21      5.46 o 
   7   2   1       37.65       39.87      1.45 o 
   8   2   1      230.96      194.78      5.13 o 
   9   2   1        0.39        0.91      0.80 o 
  10   2   1       16.28       19.73      2.72 o 
  11   2   1        6.32       13.83      3.37 o 
 -12   3   1        2.85        6.11      1.01 o 
 -11   3   1        0.02        1.83      0.73 o 
 -10   3   1        4.33        7.25      1.14 o 
  -9   3   1       12.86       14.28      1.58 o 
  -8   3   1      181.43      169.93      3.09 o 
  -7   3   1       68.22       70.87      1.82 o 
  -6   3   1       24.25       15.49      0.79 o 
  -5   3   1      105.72      141.01      9.12 o 
  -4   3   1      212.77      247.11      5.20 o 
  -3   3   1      360.29      399.52      9.31 o 
  -2   3   1     2140.90     2503.10     39.43 o 
  -1   3   1        5.72        9.99      0.79 o 
   0   3   1     5166.11     5358.18     96.43 o 
   1   3   1      464.94      514.94     21.86 o 
   2   3   1      382.79      407.05      7.52 o 
   3   3   1      528.49      567.76     11.33 o 
   4   3   1     1123.05     1243.10     23.22 o 
   5   3   1        7.88       10.63      0.67 o 
   6   3   1       16.35       15.82      0.89 o 
   7   3   1        5.49       13.78      1.71 o 
   8   3   1       11.29       14.45      1.94 o 
   9   3   1       11.35       17.61      2.17 o 
  10   3   1        0.71        1.01      0.85 o 
  11   3   1       31.09       35.64      3.40 o 
 -11   4   1       70.30       64.90      2.73 o 
 -10   4   1       24.13       23.48      1.70 o 
  -9   4   1      244.60      222.11      7.61 o 
  -8   4   1      228.84      204.62      4.14 o 
  -7   4   1      245.98      259.44      9.36 o 
  -6   4   1        3.23        9.92      3.90 o 
  -5   4   1       63.77       55.79      1.63 o 
  -4   4   1      948.66     1066.09     20.48 o 
  -3   4   1      367.03      456.69      9.60 o 
  -2   4   1        7.16       13.16      1.07 o 
  -1   4   1        9.59        8.91      0.54 o 
   0   4   1      926.37      930.73     12.61 o 
   1   4   1     2112.45     2226.19     32.89 o 
   2   4   1      539.31      601.65     13.86 o 
   3   4   1      703.45      755.24     14.62 o 
   4   4   1       53.48       41.51      0.81 o 
   5   4   1      382.51      377.20      9.12 o 
   6   4   1      533.70      494.79      6.12 o 
   7   4   1        8.02       15.73      3.07 o 
   8   4   1       55.34       64.06      4.50 o 
   9   4   1       36.21       41.51      2.79 o 
  10   4   1       37.22       41.88      2.62 o 
  11   4   1        0.44        4.17      1.08 o 
 -11   5   1        1.79        3.95      0.81 o 
 -10   5   1        1.12        3.35      0.78 o 
  -9   5   1        0.45        2.16      0.68 o 
  -8   5   1       92.60       81.06      2.00 o 
  -7   5   1        0.10        2.20      0.66 o 
  -6   5   1      204.82      192.71      4.98 o 
  -5   5   1     2504.45     2674.18     46.07 o 
  -4   5   1     1765.86     1793.59     26.76 o 
  -3   5   1     2307.06     2385.28     52.73 o 
  -2   5   1      744.52      741.67     13.83 o 
  -1   5   1      979.32      995.92     17.98 o 
   0   5   1      731.29      786.87     21.15 o 
   1   5   1      316.71      331.78     11.97 o 
   2   5   1      785.03      863.28     27.63 o 
   3   5   1       26.25       34.58      4.08 o 
   4   5   1      132.17      173.71     13.31 o 
   5   5   1        0.05        2.51      1.27 o 
   6   5   1      100.97       88.25      1.99 o 
   7   5   1       70.58       74.52      2.85 o 
   8   5   1       89.05       71.22      2.62 o 
   9   5   1       34.95       29.67      1.76 o 
  10   5   1       15.36       19.70      1.68 o 
 -11   6   1       47.24       43.79      2.16 o 
 -10   6   1       57.82       64.62      2.62 o 
  -9   6   1       25.61       29.14      1.68 o 
  -8   6   1       91.73       90.93      4.20 o 
  -7   6   1      121.16      113.84      2.29 o 
  -6   6   1      217.52      200.05      5.52 o 
  -5   6   1       22.01       25.16      2.56 o 
  -4   6   1      306.00      317.76      7.35 o 
  -3   6   1        0.68        1.13      0.41 o 
  -2   6   1       76.95       98.90     14.35 o 
  -1   6   1      577.34      591.48      8.73 o 
   0   6   1       20.29       14.98      0.84 o 
   1   6   1      906.87      944.60     14.82 o 
   2   6   1        8.05       17.93      0.80 o 
   3   6   1      629.00      655.03     14.06 o 
   4   6   1      560.05      547.43      7.18 o 
   5   6   1      247.50      210.89      5.09 o 
   6   6   1      318.12      310.78      6.51 o 
   7   6   1      293.53      286.54      5.24 o 
   8   6   1       79.93       73.37      2.64 o 
   9   6   1       29.37       30.42      3.85 o 
  10   6   1       17.67       23.63      2.41 o 
 -10   7   1        0.41        3.02      2.28 o 
  -9   7   1        6.63       12.04      1.70 o 
  -8   7   1       46.42       45.61      1.59 o 
  -7   7   1       64.05       59.75      1.90 o 
  -6   7   1      135.80      139.93      2.46 o 
  -5   7   1        2.94       10.48      3.02 o 
  -4   7   1       73.97       70.66      2.13 o 
  -3   7   1      388.09      414.29      8.40 o 
  -2   7   1      640.64      604.88     11.81 o 
  -1   7   1      599.06      557.30     14.12 o 
   0   7   1      448.47      407.06     12.79 o 
   1   7   1      371.91      374.49     14.77 o 
   2   7   1      566.41      578.02     14.32 o 
   3   7   1      108.90       93.80      1.87 o 
   4   7   1      424.73      411.54      6.33 o 
   5   7   1      256.21      247.87      3.82 o 
   6   7   1      138.89      141.84      3.09 o 
   7   7   1        1.08        3.93      0.81 o 
   8   7   1       81.03       74.01      3.42 o 
   9   7   1       19.85       24.35      2.22 o 
 -10   8   1       19.09       19.07      2.91 o 
  -9   8   1       39.94       38.73      3.66 o 
  -8   8   1       30.59       35.78      1.65 o 
  -7   8   1       55.33       55.33      1.97 o 
  -6   8   1       44.36       37.16      1.94 o 
  -5   8   1      100.51      104.44      3.01 o 
  -4   8   1        0.15        3.40      0.76 o 
  -3   8   1      111.30      115.27      2.70 o 
  -2   8   1       53.38       65.83      6.37 o 
  -1   8   1        7.20       12.09      1.05 o 
   0   8   1        0.17        0.00      0.43 o 
   1   8   1      298.56      298.13      4.05 o 
   2   8   1       96.52       83.98      3.20 o 
   3   8   1      603.71      556.78     11.14 o 
   4   8   1      396.35      362.62      4.77 o 
   5   8   1        6.86        9.21      1.10 o 
   6   8   1       96.86       96.66      2.66 o 
   7   8   1       43.34       40.01      1.79 o 
   8   8   1       14.75       18.53      2.48 o 
   9   8   1       22.92       30.65      3.82 o 
  -9   9   1        0.33        1.80      0.90 o 
  -8   9   1       19.03       21.51      1.76 o 
  -7   9   1       10.63       13.21      2.28 o 
  -6   9   1       42.37       39.77      2.08 o 
  -5   9   1      290.47      269.15      5.01 o 
  -4   9   1      411.69      360.88      4.69 o 
  -3   9   1      200.33      181.41      8.04 o 
  -2   9   1      260.75      256.07      3.91 o 
  -1   9   1       41.62       44.85      5.28 o 
   0   9   1      187.21      183.31      4.66 o 
   1   9   1       62.12       74.23      6.37 o 
   2   9   1        8.77       11.92      1.16 o 
   3   9   1       40.83       50.79      4.60 o 
   4   9   1        4.58        6.99      3.61 o 
   5   9   1       42.30       35.21      1.99 o 
   6   9   1       14.74       16.40      2.52 o 
   7   9   1        5.04        8.18      1.18 o 
   8   9   1        4.39        6.13      0.95 o 
  -8  10   1        6.12       12.41      1.45 o 
  -7  10   1      128.44      123.21      3.76 o 
  -6  10   1       24.54       25.06      1.94 o 
  -5  10   1       11.81       15.89      1.70 o 
  -4  10   1       99.57       89.72      2.51 o 
  -3  10   1        0.48        0.58      0.84 o 
  -2  10   1        6.65       12.74      1.28 o 
  -1  10   1       49.49       44.28      2.48 o 
   0  10   1       69.81       60.46      2.10 o 
   1  10   1       82.62       74.99      2.32 o 
   2  10   1        5.08        5.73      0.98 o 
   3  10   1        9.74       10.80      1.47 o 
   4  10   1        4.12        7.88      1.23 o 
   5  10   1       19.19       24.51      2.14 o 
   6  10   1       85.16       78.21      3.01 o 
   7  10   1        0.33        2.20      0.65 o 
  -7  11   1        0.47        0.11      0.97 o 
  -6  11   1       10.33       12.55      1.52 o 
  -5  11   1       10.63       13.34      1.55 o 
  -4  11   1        0.74        1.94      0.76 o 
  -3  11   1       40.78       43.76      1.98 o 
  -2  11   1       74.68       72.89      4.62 o 
  -1  11   1        4.94        5.22      0.98 o 
   0  11   1        0.93        3.66      0.82 o 
   1  11   1       15.56       22.12      1.54 o 
   2  11   1       18.96       22.35      1.53 o 
   3  11   1       37.22       38.32      1.77 o 
   4  11   1       24.18       24.87      1.84 o 
   5  11   1        0.05        1.95      0.78 o 
   6  11   1       12.20       14.54      1.71 o 
  -6  12   1        2.58        6.05      0.96 o 
  -5  12   1        0.99        3.85      0.89 o 
  -4  12   1        0.51        2.85      0.78 o 
  -3  12   1       19.29       19.41      2.07 o 
  -2  12   1       30.61       33.36      1.73 o 
  -1  12   1        4.00        6.24      1.00 o 
   0  12   1        4.49        4.70      0.92 o 
   1  12   1        6.85       10.31      1.17 o 
   2  12   1        0.16        3.31      0.74 o 
   3  12   1       41.61       39.53      2.17 o 
   4  12   1        6.53        6.71      1.14 o 
   5  12   1        4.02        6.93      1.74 o 
  -4  13   1        0.95        2.67      0.75 o 
  -3  13   1        0.21        3.15      1.14 o 
  -2  13   1        3.02        4.83      0.81 o 
  -1  13   1        8.00       11.11      1.24 o 
   0  13   1        0.01        1.89      0.74 o 
   1  13   1        3.38        7.14      1.01 o 
   2  13   1       25.08       29.37      1.78 o 
   3  13   1        6.48        7.48      1.14 o 
 -12   0   2       20.10       33.51      2.37 o 
 -11   0   2        1.42        3.23      0.95 o 
 -10   0   2      230.15      209.55     10.51 o 
  -9   0   2      705.78      686.58     36.89 o 
  -8   0   2      767.27      671.64     19.16 o 
  -7   0   2     1296.79     1319.51     61.39 o 
  -6   0   2     1551.64     1622.61     58.09 o 
  -5   0   2      193.53      163.80      4.25 o 
  -4   0   2     1038.94     1191.86     48.15 o 
  -3   0   2     4989.23     5446.70    278.36 o 
  -2   0   2     1344.53     1323.81     54.01 o 
  -1   0   2        5.73       20.95      1.25 o 
   0   0   2    10829.39    10469.36     50.25 o 
   1   0   2     2623.48     2984.44    111.34 o 
   2   0   2     1741.13     1992.97     82.05 o 
   3   0   2      188.47      204.37     18.29 o 
   4   0   2      845.16     1048.05     51.42 o 
   5   0   2      196.82      180.56     14.44 o 
   6   0   2      361.06      338.98      8.44 o 
   7   0   2       91.90       91.92      4.85 o 
   8   0   2        7.98        5.16      1.88 o 
   9   0   2        5.93        6.94      1.99 o 
  10   0   2       81.28       74.21      5.06 o 
  11   0   2       51.48       53.91      4.53 o 
 -12   1   2       89.04       93.73      3.27 o 
 -11   1   2       71.25       70.69      2.31 o 
 -10   1   2        0.34        2.13      0.70 o 
  -9   1   2      721.14      693.55     25.31 o 
  -8   1   2        2.87        5.91      0.86 o 
  -7   1   2      239.24      218.26      5.08 o 
  -6   1   2        0.30        2.46      0.53 o 
  -5   1   2      359.61      405.66      7.13 o 
  -4   1   2       26.06       38.40      0.99 o 
  -3   1   2     1473.92     1614.02     42.76 o 
  -2   1   2      976.97     1156.51     29.21 o 
  -1   1   2       20.84       46.77      1.22 o 
   0   1   2      788.07      958.69     26.41 o 
   1   1   2     3765.97     4115.15     86.33 o 
   2   1   2     2562.36     2669.28     48.89 o 
   3   1   2      153.67      154.21      4.32 o 
   4   1   2     1669.51     1848.59     36.52 o 
   5   1   2      184.84      155.27      4.74 o 
   6   1   2      369.39      354.47      5.91 o 
   7   1   2       98.62       95.08      2.63 o 
   8   1   2      162.85      136.91      4.45 o 
   9   1   2        0.09        3.42      0.96 o 
  10   1   2        7.20        9.65      1.60 o 
 -12   2   2        1.22        2.27      1.07 o 
 -11   2   2       33.99       40.58      3.56 o 
 -10   2   2       12.51       12.33      1.25 o 
  -9   2   2      101.82      104.75      3.53 o 
  -8   2   2       20.80       19.76      1.21 o 
  -7   2   2       13.43       10.45      0.71 o 
  -6   2   2      430.19      410.10      8.92 o 
  -5   2   2      803.69      848.63     23.81 o 
  -4   2   2     3817.23     4180.23     99.90 o 
  -3   2   2     1999.73     2066.46     46.51 o 
  -2   2   2      285.71      290.40      9.83 o 
  -1   2   2    31812.96    27030.45    869.46 o 
   0   2   2     1641.86     1742.67     37.00 o 
   1   2   2        3.69        3.28      0.62 o 
   2   2   2      188.38      184.78      7.50 o 
   3   2   2      240.57      281.20      5.65 o 
   4   2   2       93.10       99.11      2.82 o 
   5   2   2       99.07      108.52      1.89 o 
   6   2   2        4.98        5.67      0.80 o 
   7   2   2      191.48      167.18      8.84 o 
   8   2   2      254.69      225.09      5.68 o 
   9   2   2       97.30       83.68      8.28 o 
  10   2   2       43.01       48.98      2.87 o 
 -12   3   2        2.88        3.94      0.92 o 
 -11   3   2       23.55       25.57      1.82 o 
 -10   3   2       97.41       98.41      4.87 o 
  -9   3   2       13.72       15.76      1.33 o 
  -8   3   2       83.97       80.17      2.89 o 
  -7   3   2      123.88      106.88      2.84 o 
  -6   3   2      553.08      570.98     17.25 o 
  -5   3   2        6.67        5.43      0.47 o 
  -4   3   2     1109.48     1269.78     24.24 o 
  -3   3   2       75.50       64.24      2.47 o 
  -2   3   2       52.44       60.66      1.01 o 
  -1   3   2    13571.77    14247.60    286.05 o 
   0   3   2       22.90       16.68      0.43 o 
   1   3   2      837.23      875.51     17.08 o 
   2   3   2     1263.01     1321.51     21.17 o 
   3   3   2      825.50      854.80     13.72 o 
   4   3   2      605.68      627.05     12.68 o 
   5   3   2      253.27      231.82      8.18 o 
   6   3   2       19.32       20.12      1.25 o 
   7   3   2       58.06       57.91      2.79 o 
   8   3   2        0.11        1.56      0.90 o 
   9   3   2        0.08        1.74      0.96 o 
  10   3   2       11.63       12.97      1.93 o 
 -12   4   2        0.15        2.74      0.59 o 
 -11   4   2        0.15        1.26      0.51 o 
 -10   4   2       44.75       40.73      1.76 o 
  -9   4   2       19.84       22.10      1.63 o 
  -8   4   2      549.36      530.12     10.85 o 
  -7   4   2       40.79       37.11      2.13 o 
  -6   4   2      529.85      561.75     13.69 o 
  -5   4   2       53.23       56.60      1.13 o 
  -4   4   2      108.11       78.96      1.47 o 
  -3   4   2      351.09      360.05      6.31 o 
  -2   4   2      255.97      241.37      2.26 o 
  -1   4   2        1.04        2.58      0.30 o 
   0   4   2       22.52       19.69      0.72 o 
   1   4   2        3.35        2.31      0.35 o 
   2   4   2       47.43       60.83      1.44 o 
   3   4   2        4.88        3.50      0.39 o 
   4   4   2       45.48       43.65      1.17 o 
   5   4   2       36.03       29.87      1.42 o 
   6   4   2       25.27       31.85      2.91 o 
   7   4   2       12.03       12.38      1.70 o 
   8   4   2       21.71       23.73      1.95 o 
   9   4   2       27.02       27.30      2.07 o 
  10   4   2       19.52       25.98      2.04 o 
 -11   5   2        1.67        5.39      0.85 o 
 -10   5   2        1.34        2.55      1.11 o 
  -9   5   2       29.75       25.90      1.43 o 
  -8   5   2      162.56      150.93      3.61 o 
  -7   5   2        0.17        0.74      0.35 o 
  -6   5   2      101.84       87.80      1.50 o 
  -5   5   2       30.58       28.00      0.84 o 
  -4   5   2      160.73      144.97      2.98 o 
  -3   5   2     1569.32     1671.97     25.99 o 
  -2   5   2      388.35      426.88      7.18 o 
  -1   5   2       12.24       13.34      0.63 o 
   0   5   2      353.49      363.63      5.06 o 
   1   5   2      570.77      597.60     12.41 o 
   2   5   2        5.89        9.41      0.65 o 
   3   5   2       40.57       42.42      1.02 o 
   4   5   2       71.18       66.55      1.72 o 
   5   5   2       72.27       74.12      1.75 o 
   6   5   2        0.48        2.71      0.61 o 
   7   5   2       76.13       78.29      3.81 o 
   8   5   2        4.47        7.25      1.14 o 
   9   5   2        0.00        1.83      0.64 o 
  10   5   2        0.14        3.18      0.78 o 
 -11   6   2        3.40        3.34      0.78 o 
 -10   6   2        3.82        4.43      0.83 o 
  -9   6   2       12.40       13.77      1.30 o 
  -8   6   2        5.00        4.48      0.64 o 
  -7   6   2       18.68       19.93      0.86 o 
  -6   6   2        6.33        5.96      0.58 o 
  -5   6   2        0.11        0.48      0.29 o 
  -4   6   2       16.43       14.99      0.61 o 
  -3   6   2       69.09       64.10      1.16 o 
  -2   6   2       67.56       69.51      1.08 o 
  -1   6   2       49.22       53.31      1.24 o 
   0   6   2        1.84        2.89      0.45 o 
   1   6   2       16.89       18.77      0.83 o 
   2   6   2       11.12       11.47      0.56 o 
   3   6   2       29.65       28.08      0.96 o 
   4   6   2        0.02        1.62      1.20 o 
   5   6   2       37.53       32.83      1.24 o 
   6   6   2        0.00        0.00      0.57 o 
   7   6   2      125.87      114.16      4.76 o 
   8   6   2        0.43        0.13      0.77 o 
   9   6   2        0.40        2.23      1.01 o 
 -11   7   2        3.22        5.18      1.13 o 
 -10   7   2        4.38        6.46      0.97 o 
  -9   7   2        2.41        2.88      0.62 o 
  -8   7   2       50.24       44.51      1.69 o 
  -7   7   2        0.16        1.24      0.65 o 
  -6   7   2        8.56       12.22      0.84 o 
  -5   7   2       26.25       22.46      0.79 o 
  -4   7   2       28.50       23.59      1.00 o 
  -3   7   2      221.01      212.09      5.81 o 
  -2   7   2       11.90       14.72      0.83 o 
  -1   7   2       51.56       50.37      1.32 o 
   0   7   2       17.33       16.14      0.86 o 
   1   7   2       11.87       10.21      0.75 o 
   2   7   2        2.28        1.16      0.43 o 
   3   7   2       35.41       37.68      1.91 o 
   4   7   2        0.01        0.38      0.55 o 
   5   7   2       98.04       92.84      3.25 o 
   6   7   2        2.15        1.92      0.78 o 
   7   7   2       38.68       35.42      1.67 o 
   8   7   2        0.49        2.51      0.99 o 
   9   7   2        0.03        1.76      0.73 o 
 -10   8   2        1.53        5.61      1.74 o 
  -9   8   2        0.78        1.54      0.71 o 
  -8   8   2       24.97       24.68      1.72 o 
  -7   8   2        3.72        6.67      1.09 o 
  -6   8   2      147.77      128.63      3.36 o 
  -5   8   2       24.00       25.79      1.20 o 
  -4   8   2        7.62        8.35      0.84 o 
  -3   8   2      192.69      166.52      3.24 o 
  -2   8   2       85.42       72.17      1.64 o 
  -1   8   2       21.76       21.16      0.93 o 
   0   8   2      128.01      128.28      2.52 o 
   1   8   2        9.38       12.32      0.94 o 
   2   8   2      145.55      131.14      2.34 o 
   3   8   2        0.16        0.13      0.44 o 
   4   8   2        8.75       10.14      1.11 o 
   5   8   2       23.36       26.51      1.50 o 
   6   8   2       35.68       36.24      1.89 o 
   7   8   2       36.48       32.88      2.01 o 
   8   8   2       15.29       18.27      2.14 o 
  -9   9   2        3.16        6.48      1.07 o 
  -8   9   2        9.62       10.94      1.59 o 
  -7   9   2        2.73        6.38      1.11 o 
  -6   9   2        2.45        3.37      0.93 o 
  -5   9   2        7.16        8.05      1.26 o 
  -4   9   2        2.88        4.49      0.71 o 
  -3   9   2       65.62       61.25      2.56 o 
  -2   9   2        6.63        8.47      1.05 o 
  -1   9   2      140.22      140.82      3.09 o 
   0   9   2       48.05       43.99      1.73 o 
   1   9   2      149.97      143.29      4.96 o 
   2   9   2      158.59      141.90      3.93 o 
   3   9   2       46.38       36.81      1.59 o 
   4   9   2       19.14       21.30      1.89 o 
   5   9   2      121.16      113.40      4.67 o 
   6   9   2        9.63       10.63      1.24 o 
   7   9   2       34.34       35.60      1.74 o 
   8   9   2       21.61       30.46      5.47 o 
  -9  10   2        9.20       11.80      1.44 o 
  -8  10   2       52.44       54.98      2.48 o 
  -7  10   2        5.75        9.91      1.28 o 
  -6  10   2       28.06       29.44      1.82 o 
  -5  10   2      106.87       93.70      3.13 o 
  -4  10   2       99.14       83.55      4.31 o 
  -3  10   2      176.10      175.20      4.26 o 
  -2  10   2       49.21       42.80      1.80 o 
  -1  10   2       95.62       84.64      2.44 o 
   0  10   2       15.18       13.79      1.31 o 
   1  10   2       20.22       22.56      1.77 o 
   2  10   2       16.67       23.30      2.06 o 
   3  10   2        1.14        3.50      0.74 o 
   4  10   2       34.33       34.94      2.04 o 
   5  10   2        7.71        8.13      1.27 o 
   6  10   2        4.47        4.89      0.99 o 
   7  10   2        2.91        3.49      0.91 o 
  -8  11   2        2.42        4.54      0.85 o 
  -7  11   2       29.38       29.12      1.85 o 
  -6  11   2        2.99        4.03      0.98 o 
  -5  11   2        1.27        3.41      0.84 o 
  -4  11   2        4.32        6.84      0.99 o 
  -3  11   2        2.66        2.67      0.77 o 
  -2  11   2       17.60       23.02      1.71 o 
  -1  11   2       71.99       63.21      2.25 o 
   0  11   2       77.48       70.60      3.38 o 
   1  11   2       59.34       56.49      2.15 o 
   2  11   2      113.13      106.85      3.67 o 
   3  11   2       87.28       84.88      3.13 o 
   4  11   2       64.98       63.88      4.38 o 
   5  11   2       35.79       35.22      2.28 o 
   6  11   2       32.04       34.61      2.35 o 
  -6  12   2       24.74       25.30      1.94 o 
  -5  12   2       44.95       45.75      2.41 o 
  -4  12   2       41.52       45.21      2.29 o 
  -3  12   2       37.14       40.33      2.78 o 
  -2  12   2        9.47       11.48      1.33 o 
  -1  12   2      113.82      111.74      3.08 o 
   0  12   2       59.04       53.86      2.20 o 
   1  12   2       47.67       45.71      2.02 o 
   2  12   2        8.61       11.53      1.23 o 
   3  12   2        0.46        2.79      0.95 o 
   4  12   2        1.23        5.28      1.12 o 
   5  12   2        4.75        9.72      1.31 o 
  -5  13   2        0.06        2.01      1.20 o 
  -4  13   2        2.64        3.75      0.81 o 
  -3  13   2        3.94        6.71      0.96 o 
  -2  13   2       76.64       76.99      2.63 o 
  -1  13   2        6.99       12.32      1.35 o 
   0  13   2        5.80        8.39      1.03 o 
   1  13   2       38.95       40.45      1.90 o 
   2  13   2        7.11       11.55      1.60 o 
   3  13   2       13.34       14.39      1.67 o 
 -13   1   3        5.29       11.17      1.40 o 
 -12   1   3        9.09       14.87      1.43 o 
 -11   1   3        7.33       10.82      1.18 o 
 -10   1   3        5.95        9.52      1.20 o 
  -9   1   3      160.25      150.70      5.25 o 
  -8   1   3        5.12        4.29      0.79 o 
  -7   1   3        7.30        9.33      0.68 o 
  -6   1   3        5.21        9.27      0.49 o 
  -5   1   3       36.67       35.85      1.57 o 
  -4   1   3       50.60       44.52      1.32 o 
  -3   1   3      305.77      327.67      8.66 o 
  -2   1   3      525.66      510.63     10.96 o 
  -1   1   3     2852.60     3317.85     86.21 o 
   0   1   3     1600.67     1719.62     50.29 o 
   1   1   3     1388.47     1465.92     26.85 o 
   2   1   3       65.62       67.39      1.30 o 
   3   1   3      313.90      361.40     12.08 o 
   4   1   3      130.64      115.35      3.84 o 
   5   1   3       72.62       66.87      2.58 o 
   6   1   3       44.68       48.12      3.77 o 
   7   1   3       68.47       60.60      2.97 o 
   8   1   3       10.99       13.93      1.97 o 
   9   1   3        1.66        2.90      1.31 o 
  10   1   3        0.10        1.89      1.41 o 
 -12   2   3        9.19       16.71      1.47 o 
 -11   2   3       18.59       21.24      1.52 o 
 -10   2   3       14.20       21.27      1.53 o 
  -9   2   3       16.54       20.11      1.90 o 
  -8   2   3       68.97       65.04      3.40 o 
  -7   2   3       25.61       25.69      0.99 o 
  -6   2   3       36.33       49.03      1.00 o 
  -5   2   3        0.39        1.10      0.31 o 
  -4   2   3      917.85     1008.09     26.41 o 
  -3   2   3       17.39       20.25      0.45 o 
  -2   2   3      432.24      470.70      9.44 o 
  -1   2   3     3050.67     3316.40     81.11 o 
   0   2   3     1315.15     1342.46     32.77 o 
   1   2   3      715.76      780.59     22.00 o 
   2   2   3      757.74      819.45     14.84 o 
   3   2   3       97.46      120.23      2.85 o 
   4   2   3       65.32       74.32      2.93 o 
   5   2   3        0.14        0.00      0.62 o 
   6   2   3       38.80       32.65      2.27 o 
   7   2   3        4.15        5.36      1.23 o 
   8   2   3        0.01        0.95      0.77 o 
   9   2   3        1.32        3.26      0.92 o 
  10   2   3        0.25        2.29      0.81 o 
 -12   3   3        7.70        9.82      1.34 o 
 -11   3   3       41.94       38.22      2.18 o 
 -10   3   3        0.03        1.35      0.63 o 
  -9   3   3      308.01      275.67      6.75 o 
  -8   3   3       26.47       22.93      1.05 o 
  -7   3   3      277.11      252.87      5.76 o 
  -6   3   3     1618.83     1729.98     34.11 o 
  -5   3   3      770.23      791.69     16.24 o 
  -4   3   3      887.67      944.60     21.79 o 
  -3   3   3     1849.75     1907.28     38.25 o 
  -2   3   3      985.15     1129.49     20.01 o 
  -1   3   3     1354.27     1411.17     24.74 o 
   0   3   3      118.78      115.62      3.18 o 
   1   3   3      807.06      820.19     15.24 o 
   2   3   3       58.83       67.41      1.26 o 
   3   3   3      771.63      738.22      6.76 o 
   4   3   3      133.80      131.92      3.43 o 
   5   3   3      185.72      171.95      3.43 o 
   6   3   3      247.96      228.77      3.96 o 
   7   3   3      121.65      115.65      3.99 o 
   8   3   3      101.49       86.85      3.68 o 
   9   3   3       27.21       31.47      2.31 o 
  10   3   3       22.74       24.80      2.30 o 
 -12   4   3       32.10       36.60      1.74 o 
 -11   4   3        9.93       15.00      1.46 o 
 -10   4   3        9.17       13.63      1.42 o 
  -9   4   3        0.00        2.14      0.93 o 
  -8   4   3        5.93        6.99      0.72 o 
  -7   4   3       14.56       16.81      0.76 o 
  -6   4   3       98.65       87.37      2.50 o 
  -5   4   3       27.48       32.16      0.76 o 
  -4   4   3      454.21      482.41     10.36 o 
  -3   4   3     1063.58     1088.77     21.77 o 
  -2   4   3       88.28       88.82      1.46 o 
  -1   4   3      747.33      687.25     12.67 o 
   0   4   3      384.68      367.06      5.64 o 
   1   4   3      155.64      125.88      1.99 o 
   2   4   3      799.69      817.51     11.33 o 
   3   4   3      706.70      698.15      5.91 o 
   4   4   3      694.09      674.15     23.00 o 
   5   4   3      197.18      185.66      6.50 o 
   6   4   3       24.92       25.19      1.46 o 
   7   4   3       23.67       28.67      2.28 o 
   8   4   3        1.41        4.26      1.22 o 
   9   4   3        0.91        3.70      0.97 o 
 -12   5   3       38.35       40.12      1.87 o 
 -11   5   3       22.29       21.97      1.53 o 
 -10   5   3       77.17       77.91      2.45 o 
  -9   5   3       75.44       73.25      3.04 o 
  -8   5   3      307.00      283.36      4.18 o 
  -7   5   3      182.98      167.67      3.94 o 
  -6   5   3      343.09      315.56      6.05 o 
  -5   5   3      223.21      278.15      5.42 o 
  -4   5   3       32.04       19.04      0.60 o 
  -3   5   3      875.35      871.50     15.75 o 
  -2   5   3      125.42      111.20      1.95 o 
  -1   5   3      254.68      219.75      3.15 o 
   0   5   3       39.28       33.83      1.94 o 
   1   5   3        0.80        0.79      0.22 o 
   2   5   3      152.66      148.46      2.11 o 
   3   5   3        2.90        1.71      0.42 o 
   4   5   3       46.03       46.50      2.28 o 
   5   5   3      273.57      252.54      6.21 o 
   6   5   3        5.13        6.17      0.88 o 
   7   5   3      206.39      191.67      6.54 o 
   8   5   3       53.31       56.71      3.06 o 
   9   5   3       12.36       16.39      3.17 o 
 -11   6   3        5.02        6.88      0.86 o 
 -10   6   3       37.67       34.66      1.71 o 
  -9   6   3        9.49       12.35      1.21 o 
  -8   6   3        2.02        4.50      0.60 o 
  -7   6   3        6.51        7.64      0.68 o 
  -6   6   3       15.44       15.32      0.79 o 
  -5   6   3       53.34       44.78      0.99 o 
  -4   6   3      453.64      453.28      7.10 o 
  -3   6   3      536.13      529.73      7.45 o 
  -2   6   3      124.57      110.19      1.86 o 
  -1   6   3     1458.31     1461.89     26.66 o 
   0   6   3     1268.15     1290.49     15.26 o 
   1   6   3      260.51      222.52      4.32 o 
   2   6   3      914.00      867.77     14.50 o 
   3   6   3      335.53      303.02      4.81 o 
   4   6   3        7.43        7.83      1.01 o 
   5   6   3      127.05      124.27      4.38 o 
   6   6   3        3.83        4.50      0.98 o 
   7   6   3        3.13        5.15      1.29 o 
   8   6   3        7.28        9.20      1.64 o 
   9   6   3        2.75        6.87      1.40 o 
 -11   7   3        0.02        3.49      0.81 o 
 -10   7   3       75.49       71.29      2.63 o 
  -9   7   3       74.23       70.49      1.81 o 
  -8   7   3      195.58      176.57      3.63 o 
  -7   7   3       18.90       19.90      0.89 o 
  -6   7   3      649.55      630.86     10.28 o 
  -5   7   3     1221.83     1179.54     28.50 o 
  -4   7   3      629.57      599.50     14.16 o 
  -3   7   3      213.05      197.85      4.34 o 
  -2   7   3       53.62       48.18      1.33 o 
  -1   7   3       20.62       18.66      0.89 o 
   0   7   3       10.09        6.35      0.68 o 
   1   7   3       17.67       19.07      0.94 o 
   2   7   3      100.44       98.00      2.38 o 
   3   7   3      117.11      116.12      2.36 o 
   4   7   3      238.69      220.01      3.74 o 
   5   7   3      535.62      472.87      5.68 o 
   6   7   3       11.75       14.40      1.38 o 
   7   7   3       89.56       76.71      3.64 o 
   8   7   3       46.11       42.76      2.72 o 
 -10   8   3       10.31       15.24      2.69 o 
  -9   8   3       10.26       15.23      1.55 o 
  -8   8   3       52.00       49.53      2.17 o 
  -7   8   3        3.05        2.98      0.75 o 
  -6   8   3      148.45      147.56      4.84 o 
  -5   8   3       17.38       21.32      0.97 o 
  -4   8   3       36.74       33.96      1.13 o 
  -3   8   3      154.07      144.22      2.30 o 
  -2   8   3      199.97      191.18      2.73 o 
  -1   8   3      173.15      152.73      3.28 o 
   0   8   3      352.68      315.94      3.83 o 
   1   8   3       90.63       77.24      2.51 o 
   2   8   3      102.55      101.19      2.39 o 
   3   8   3       88.38       84.38      2.02 o 
   4   8   3       42.86       35.88      1.67 o 
   5   8   3      169.62      157.30      3.44 o 
   6   8   3       26.87       32.76      1.71 o 
   7   8   3        0.34        2.16      0.99 o 
   8   8   3        0.09        3.78      1.19 o 
 -10   9   3       11.65       15.36      2.03 o 
  -9   9   3        9.29       12.67      1.44 o 
  -8   9   3       23.89       27.57      1.81 o 
  -7   9   3       52.02       54.42      2.36 o 
  -6   9   3       24.93       24.22      1.65 o 
  -5   9   3        2.91        3.88      0.74 o 
  -4   9   3       40.05       35.88      2.51 o 
  -3   9   3      212.23      198.99      3.51 o 
  -2   9   3       15.70       19.60      1.40 o 
  -1   9   3       19.78       21.46      1.33 o 
   0   9   3        5.41        4.77      0.84 o 
   1   9   3       67.64       55.78      1.68 o 
   2   9   3       13.05       14.89      1.33 o 
   3   9   3        5.96        6.12      1.15 o 
   4   9   3        5.58        8.58      1.08 o 
   5   9   3       23.25       28.79      1.60 o 
   6   9   3       26.74       30.76      1.60 o 
   7   9   3       53.06       45.92      2.36 o 
  -9  10   3        7.81        9.39      1.79 o 
  -8  10   3        0.85        2.78      0.79 o 
  -7  10   3       22.40       25.31      1.69 o 
  -6  10   3       32.66       33.85      1.95 o 
  -5  10   3        5.18        5.87      1.17 o 
  -4  10   3      158.28      157.65      7.56 o 
  -3  10   3        0.19        0.62      0.60 o 
  -2  10   3       22.10       21.81      1.55 o 
  -1  10   3       33.92       31.00      1.58 o 
   0  10   3       24.37       28.41      1.52 o 
   1  10   3       26.34       26.61      1.56 o 
   2  10   3      100.69       94.97      3.16 o 
   3  10   3       81.93       66.51      2.77 o 
   4  10   3        9.32       12.98      1.52 o 
   5  10   3        2.22        3.12      0.90 o 
   6  10   3        3.21        5.68      1.02 o 
  -8  11   3        3.57        6.09      1.05 o 
  -7  11   3        6.19        8.48      1.23 o 
  -6  11   3       24.28       29.42      1.85 o 
  -5  11   3       26.20       28.95      1.81 o 
  -4  11   3        4.84        6.56      0.95 o 
  -3  11   3      136.61      131.99      3.14 o 
  -2  11   3        8.40       14.37      1.23 o 
  -1  11   3       52.01       43.86      1.91 o 
   0  11   3        4.89        6.65      1.04 o 
   1  11   3       20.75       21.74      1.58 o 
   2  11   3       37.62       33.54      1.66 o 
   3  11   3       28.82       29.51      1.97 o 
   4  11   3       21.53       24.03      1.78 o 
   5  11   3        6.23        8.13      1.27 o 
  -6  12   3        1.07        3.23      1.27 o 
  -5  12   3        0.01        1.68      0.78 o 
  -4  12   3        7.78        9.70      1.22 o 
  -3  12   3        4.92        7.11      1.02 o 
  -2  12   3       12.79       19.21      1.34 o 
  -1  12   3        6.37       10.18      1.22 o 
   0  12   3        1.14        4.60      0.87 o 
   1  12   3        0.78        2.62      0.72 o 
   2  12   3        9.76       13.30      1.32 o 
   3  12   3        8.67       12.29      1.46 o 
   4  12   3        0.00        1.77      0.73 o 
  -4  13   3       15.76       14.67      1.67 o 
  -3  13   3        4.64        8.24      1.04 o 
  -2  13   3       18.54       20.27      1.66 o 
  -1  13   3        3.92        4.83      0.88 o 
   0  13   3        0.96        3.75      0.80 o 
   1  13   3        0.02        0.81      0.62 o 
   2  13   3       20.77       20.67      2.07 o 
 -13   0   4        1.94        2.66      1.05 o 
 -12   0   4       90.31       92.85      9.71 o 
 -11   0   4      251.41      215.51     13.39 o 
 -10   0   4      100.72       97.96     11.82 o 
  -9   0   4        1.26        3.15      2.39 o 
  -8   0   4      121.73       97.14     13.93 o 
  -7   0   4      529.15      478.19     22.47 o 
  -6   0   4      391.95      394.42     16.31 o 
  -5   0   4     2702.29     2802.27    130.53 o 
  -4   0   4       73.54       61.42      3.22 o 
  -3   0   4       16.43       16.85      2.50 o 
  -2   0   4      175.20      144.48      9.57 o 
  -1   0   4      978.00      911.39     57.55 o 
   0   0   4       74.26      102.13      4.90 o 
   1   0   4       28.22       27.58      2.35 o 
   2   0   4     1148.11     1207.96     49.31 o 
   3   0   4      473.52      437.11     19.53 o 
   4   0   4      450.88      476.37     23.99 o 
   5   0   4       77.15       65.38      3.91 o 
   6   0   4      383.95      326.99      9.21 o 
   7   0   4      274.10      248.21      8.54 o 
   8   0   4      107.22      102.03      5.75 o 
   9   0   4       61.04       55.03      4.36 o 
 -13   1   4        6.63       10.04      1.09 o 
 -12   1   4        8.05       11.84      1.31 o 
 -11   1   4       10.26       11.21      1.25 o 
 -10   1   4      218.06      201.50      7.56 o 
  -9   1   4      470.40      433.64     16.03 o 
  -8   1   4       12.57       15.26      0.91 o 
  -7   1   4       23.91       24.27      1.07 o 
  -6   1   4     1095.60     1112.80     31.69 o 
  -5   1   4       18.55        9.85      0.56 o 
  -4   1   4     1004.95     1031.09     25.07 o 
  -3   1   4     1242.91     1330.40     36.05 o 
  -2   1   4     4548.20     4790.83    138.05 o 
  -1   1   4     1881.22     1996.73     75.00 o 
   0   1   4      877.65      929.16     31.44 o 
   1   1   4      831.87      812.94     15.57 o 
   2   1   4      271.57      249.41      7.66 o 
   3   1   4      358.79      369.24     10.87 o 
   4   1   4       37.97       30.93      1.75 o 
   5   1   4       34.45       33.56      1.50 o 
   6   1   4        1.21        2.06      0.89 o 
   7   1   4        0.24        1.48      0.90 o 
   8   1   4       79.11       65.93      3.27 o 
   9   1   4        5.01        8.39      1.37 o 
 -13   2   4        6.22        8.35      1.00 o 
 -12   2   4       12.56       19.78      1.50 o 
 -11   2   4       95.29       84.13      3.71 o 
 -10   2   4      384.73      358.18     13.00 o 
  -9   2   4      942.52      897.18     37.47 o 
  -8   2   4      467.11      472.07     13.13 o 
  -7   2   4      275.37      272.11      6.54 o 
  -6   2   4       70.36       60.34      2.16 o 
  -5   2   4       92.74       70.90      1.97 o 
  -4   2   4        7.55        6.01      0.33 o 
  -3   2   4        5.71        4.69      0.27 o 
  -2   2   4       55.51       60.74      1.59 o 
  -1   2   4     1211.49     1302.83     31.86 o 
   0   2   4     1263.57     1410.35     44.58 o 
   1   2   4      113.08      112.95      4.92 o 
   2   2   4      624.38      620.83      9.21 o 
   3   2   4      272.61      234.44      5.26 o 
   4   2   4      290.01      266.36      9.62 o 
   5   2   4      473.07      462.28     23.22 o 
   6   2   4       69.59       64.75      2.96 o 
   7   2   4        8.34       10.30      1.77 o 
   8   2   4       12.83       16.21      2.12 o 
   9   2   4       21.76       23.81      2.20 o 
 -13   3   4       45.18       56.32      2.64 o 
 -12   3   4       32.07       37.88      3.29 o 
 -11   3   4       15.27       17.76      1.79 o 
 -10   3   4        7.44       12.31      1.27 o 
  -9   3   4        1.32        2.00      0.61 o 
  -8   3   4       34.75       30.98      1.07 o 
  -7   3   4      201.85      164.34      4.30 o 
  -6   3   4      426.03      447.51     10.51 o 
  -5   3   4      121.80      133.84      3.08 o 
  -4   3   4     3053.21     3313.91     74.64 o 
  -3   3   4      117.97      118.45      2.81 o 
  -2   3   4      166.01      141.03      3.54 o 
  -1   3   4      240.79      296.06      6.14 o 
   0   3   4     2455.64     2638.26     64.22 o 
   1   3   4      792.73      790.73     10.77 o 
   2   3   4        0.28        0.72      0.30 o 
   3   3   4      334.39      335.09      6.37 o 
   4   3   4       17.79       17.49      1.23 o 
   5   3   4        9.30        7.64      1.06 o 
   6   3   4        0.01        1.14      1.05 o 
   7   3   4        6.53       10.62      3.40 o 
   8   3   4        0.40        2.34      0.84 o 
   9   3   4        2.23        4.35      1.59 o 
 -12   4   4       20.96       24.95      1.79 o 
 -11   4   4        0.95        3.00      0.60 o 
 -10   4   4        5.73        7.92      0.98 o 
  -9   4   4        3.23        4.05      0.68 o 
  -8   4   4        2.01        4.36      0.58 o 
  -7   4   4       87.89       77.53      2.43 o 
  -6   4   4       61.96       52.29      1.01 o 
  -5   4   4      121.34      123.56      3.72 o 
  -4   4   4      313.58      325.79      6.19 o 
  -3   4   4      202.18      209.76      4.83 o 
  -2   4   4      991.37     1050.35     16.12 o 
  -1   4   4       20.71       21.75      0.57 o 
   0   4   4       69.04       63.69      1.05 o 
   1   4   4        1.92        0.31      0.32 o 
   2   4   4        0.19        1.09      0.31 o 
   3   4   4      219.36      207.33      3.83 o 
   4   4   4       24.25       22.69      1.56 o 
   5   4   4      106.34       90.76      2.59 o 
   6   4   4       71.72       64.38      2.94 o 
   7   4   4      120.91      112.62      4.11 o 
   8   4   4       31.03       33.89      2.79 o 
   9   4   4        9.95       14.16      1.93 o 
 -12   5   4        6.30       12.16      1.41 o 
 -11   5   4        5.99       11.38      1.17 o 
 -10   5   4        0.14        1.78      0.66 o 
  -9   5   4        8.61       10.10      0.91 o 
  -8   5   4        0.06        0.34      0.36 o 
  -7   5   4       57.35       52.23      1.29 o 
  -6   5   4       18.58       20.07      1.04 o 
  -5   5   4        8.72        8.94      0.65 o 
  -4   5   4       41.60       48.08      0.94 o 
  -3   5   4        0.78        2.24      0.38 o 
  -2   5   4     3228.72     3496.65     58.58 o 
  -1   5   4       50.52       55.27      0.90 o 
   0   5   4       72.36       67.54      1.15 o 
   1   5   4       25.80       18.78      0.70 o 
   2   5   4        0.71        1.92      0.38 o 
   3   5   4       70.90       63.11      1.50 o 
   4   5   4       10.19       12.38      1.02 o 
   5   5   4        2.59        2.77      0.90 o 
   6   5   4        2.55        5.36      0.84 o 
   7   5   4       25.00       30.87      2.65 o 
   8   5   4       10.20       12.16      1.87 o 
 -12   6   4        4.51        9.94      1.22 o 
 -11   6   4        1.92        3.78      0.67 o 
 -10   6   4        2.30        5.14      0.82 o 
  -9   6   4        0.00        0.21      0.35 o 
  -8   6   4       10.62        9.41      0.77 o 
  -7   6   4       20.08       24.12      1.50 o 
  -6   6   4       25.84       21.51      0.75 o 
  -5   6   4       29.97       25.48      0.78 o 
  -4   6   4       25.96       22.68      0.69 o 
  -3   6   4       22.39       26.86      0.84 o 
  -2   6   4      111.28      117.59      1.63 o 
  -1   6   4       94.29       82.90      1.70 o 
   0   6   4        3.48        3.16      0.51 o 
   1   6   4       18.87       19.21      0.91 o 
   2   6   4       38.99       33.65      1.68 o 
   3   6   4       65.12       59.25      1.63 o 
   4   6   4        2.72        3.25      0.97 o 
   5   6   4       11.22       10.66      1.22 o 
   6   6   4        4.90        7.42      1.13 o 
   7   6   4       47.91       45.23      4.71 o 
   8   6   4        0.31        3.17      1.85 o 
 -11   7   4        0.66        2.56      0.70 o 
 -10   7   4        2.00        3.03      0.73 o 
  -9   7   4        1.03        1.60      0.52 o 
  -8   7   4        0.14        0.97      0.45 o 
  -7   7   4       40.96       44.80      1.38 o 
  -6   7   4       29.88       30.25      1.30 o 
  -5   7   4        1.15        1.41      0.42 o 
  -4   7   4        0.78        1.52      0.42 o 
  -3   7   4      175.93      166.93      2.64 o 
  -2   7   4      150.15      149.54      2.79 o 
  -1   7   4       69.98       60.04      1.57 o 
   0   7   4        3.12        4.86      0.64 o 
   1   7   4       17.56       16.90      0.96 o 
   2   7   4       53.53       45.83      2.18 o 
   3   7   4        4.53        7.22      0.81 o 
   4   7   4       39.78       36.64      2.60 o 
   5   7   4        0.15        2.10      0.69 o 
   6   7   4        0.03        1.52      0.92 o 
   7   7   4        0.90        2.18      2.07 o 
   8   7   4        0.00        1.93      0.88 o 
 -11   8   4        6.85        9.47      2.39 o 
 -10   8   4        9.23       13.56      1.46 o 
  -9   8   4       13.90       15.38      1.20 o 
  -8   8   4       19.34       20.26      1.22 o 
  -7   8   4       38.91       36.95      1.28 o 
  -6   8   4       30.61       29.92      1.16 o 
  -5   8   4       13.80        9.79      0.82 o 
  -4   8   4      322.10      302.06      9.15 o 
  -3   8   4       36.06       37.84      1.22 o 
  -2   8   4        0.29        0.98      0.43 o 
  -1   8   4       53.05       49.52      1.49 o 
   0   8   4       45.08       41.78      1.42 o 
   1   8   4        6.71        7.64      0.84 o 
   2   8   4      110.21       98.38      2.25 o 
   3   8   4       99.42       94.98      2.71 o 
   4   8   4       11.67       13.14      1.29 o 
   5   8   4       85.58       80.76      2.55 o 
   6   8   4        3.18        6.12      0.91 o 
   7   8   4        4.30        7.46      1.87 o 
 -10   9   4        0.85        3.57      1.48 o 
  -9   9   4        1.00        1.47      0.67 o 
  -8   9   4       36.85       36.75      1.97 o 
  -7   9   4        2.26        5.86      1.00 o 
  -6   9   4       35.92       35.78      1.60 o 
  -5   9   4       60.30       53.84      1.91 o 
  -4   9   4       34.88       35.08      1.54 o 
  -3   9   4        3.83        5.26      0.72 o 
  -2   9   4       98.90       86.03      2.05 o 
  -1   9   4      130.87      112.24      2.34 o 
   0   9   4      171.47      151.07      4.98 o 
   1   9   4       45.88       40.41      1.79 o 
   2   9   4       37.07       37.23      2.05 o 
   3   9   4       31.57       39.48      1.74 o 
   4   9   4        4.82        8.12      1.02 o 
   5   9   4        1.54        3.38      0.84 o 
   6   9   4       21.92       21.88      1.56 o 
  -9  10   4       26.82       31.35      1.82 o 
  -8  10   4       13.97       15.20      1.58 o 
  -7  10   4       46.81       42.28      3.26 o 
  -6  10   4       24.40       26.99      1.70 o 
  -5  10   4        0.09        2.10      0.55 o 
  -4  10   4       15.49       17.74      1.28 o 
  -3  10   4       16.95       22.52      1.61 o 
  -2  10   4       36.03       35.06      1.73 o 
  -1  10   4       25.41       24.29      1.39 o 
   0  10   4        9.35       12.26      1.27 o 
   1  10   4        5.19        6.08      1.00 o 
   2  10   4       41.40       42.08      2.48 o 
   3  10   4       18.40       21.24      1.92 o 
   4  10   4        3.95        7.30      1.43 o 
   5  10   4       57.71       56.54      3.31 o 
  -8  11   4        4.05        4.70      0.86 o 
  -7  11   4       20.04       21.53      1.65 o 
  -6  11   4       27.02       30.61      1.85 o 
  -5  11   4       31.62       34.54      1.98 o 
  -4  11   4       93.29       93.09      3.85 o 
  -3  11   4      188.99      175.30      3.30 o 
  -2  11   4       70.39       69.78      2.25 o 
  -1  11   4       12.32       15.99      1.46 o 
   0  11   4       43.17       45.81      2.38 o 
   1  11   4       52.17       47.49      2.17 o 
   2  11   4        1.60        1.77      0.70 o 
   3  11   4       22.35       25.59      1.95 o 
   4  11   4       26.00       27.70      2.80 o 
  -6  12   4       32.45       32.32      1.89 o 
  -5  12   4       31.47       29.71      1.85 o 
  -4  12   4        6.92       11.49      2.15 o 
  -3  12   4        9.09       13.56      1.18 o 
  -2  12   4        1.42        4.09      0.74 o 
  -1  12   4       25.55       30.30      1.64 o 
   0  12   4       92.97       89.92      2.78 o 
   1  12   4        4.94        6.62      0.96 o 
   2  12   4       29.57       27.68      1.80 o 
   3  12   4       18.78       22.16      2.05 o 
  -4  13   4       10.59       14.72      1.44 o 
  -3  13   4       15.85       20.61      1.53 o 
  -2  13   4       24.41       32.37      1.79 o 
  -1  13   4       49.34       50.93      2.13 o 
   0  13   4       42.86       44.36      2.01 o 
   1  13   4       34.85       38.52      2.04 o 
 -13   1   5        0.56        3.51      0.67 o 
 -12   1   5        0.94        3.73      0.72 o 
 -11   1   5        2.91        5.21      0.94 o 
 -10   1   5       44.57       39.19      2.27 o 
  -9   1   5        1.03        2.54      0.89 o 
  -8   1   5       15.85       17.20      1.01 o 
  -7   1   5       63.24       71.45      1.89 o 
  -6   1   5        0.80        0.67      0.23 o 
  -5   1   5        9.51       12.09      0.47 o 
  -4   1   5        0.80        0.98      0.28 o 
  -3   1   5        0.04        0.70      0.32 o 
  -2   1   5      192.48      189.02      4.79 o 
  -1   1   5      119.06      104.97      3.47 o 
   0   1   5      954.65     1089.12     39.56 o 
   1   1   5        3.14        5.49      0.51 o 
   2   1   5     1041.84     1099.32     24.72 o 
   3   1   5       88.53       94.63      3.61 o 
   4   1   5       80.01       85.18      5.75 o 
   5   1   5      103.59      101.40      3.60 o 
   6   1   5       64.68       59.96      3.01 o 
   7   1   5       12.65       12.08      1.80 o 
   8   1   5        4.09        7.07      1.33 o 
 -13   2   5        2.76        6.18      0.88 o 
 -12   2   5        4.49        7.19      1.02 o 
 -11   2   5       75.54       70.33      3.37 o 
 -10   2   5       14.15       17.54      1.49 o 
  -9   2   5      114.40       97.49      5.61 o 
  -8   2   5      145.99      134.26      4.21 o 
  -7   2   5      207.14      192.86      7.22 o 
  -6   2   5       16.46       21.07      0.69 o 
  -5   2   5      144.25      150.56      3.64 o 
  -4   2   5      265.24      252.48      6.13 o 
  -3   2   5      301.72      292.67      7.19 o 
  -2   2   5      140.48      169.41      5.12 o 
  -1   2   5      280.01      290.89      6.76 o 
   0   2   5       63.06       65.90      3.04 o 
   1   2   5       53.33       52.69      2.93 o 
   2   2   5        0.66        2.36      0.91 o 
   3   2   5      377.56      368.34      7.18 o 
   4   2   5        2.74        2.32      0.83 o 
   5   2   5        0.03        1.08      0.60 o 
   6   2   5       66.20       58.57      7.10 o 
   7   2   5        3.05        3.63      1.19 o 
   8   2   5        8.29       11.60      1.77 o 
 -13   3   5       52.09       56.99      4.54 o 
 -12   3   5       19.88       24.39      1.71 o 
 -11   3   5       17.16       21.65      1.54 o 
 -10   3   5      101.11      102.26      7.26 o 
  -9   3   5       10.59       11.29      0.97 o 
  -8   3   5      119.44      104.04      2.61 o 
  -7   3   5      125.58      109.20      2.35 o 
  -6   3   5      153.30      164.85      4.46 o 
  -5   3   5       21.56       22.80      0.72 o 
  -4   3   5       11.80       12.93      1.12 o 
  -3   3   5      467.15      500.12     11.04 o 
  -2   3   5        0.30        0.80      0.31 o 
  -1   3   5     1103.10     1222.82     30.47 o 
   0   3   5      783.72      803.52     22.32 o 
   1   3   5      376.77      344.02      6.24 o 
   2   3   5       86.97       72.07      2.86 o 
   3   3   5       28.24       26.15      1.16 o 
   4   3   5      177.97      154.64     13.97 o 
   5   3   5        0.18        1.69      0.67 o 
   6   3   5        7.35        7.57      1.50 o 
   7   3   5       59.37       58.75      3.05 o 
   8   3   5        0.38        2.82      0.90 o 
 -12   4   5        1.29        2.98      0.63 o 
 -11   4   5        5.71        7.04      1.02 o 
 -10   4   5        4.83        6.91      1.14 o 
  -9   4   5       46.17       41.57      1.32 o 
  -8   4   5        0.76        1.40      0.42 o 
  -7   4   5       58.16       54.52      1.65 o 
  -6   4   5      689.85      676.74     16.11 o 
  -5   4   5      985.88      992.00     21.94 o 
  -4   4   5      617.80      556.16     10.75 o 
  -3   4   5      412.11      374.04      8.80 o 
  -2   4   5     2670.32     2771.82     54.69 o 
  -1   4   5      390.54      422.33     11.40 o 
   0   4   5        0.41        0.65      0.28 o 
   1   4   5      413.76      417.68      8.46 o 
   2   4   5        5.48        3.54      0.48 o 
   3   4   5      141.66      135.47      2.51 o 
   4   4   5       82.71       71.28      2.77 o 
   5   4   5        3.48        5.77      0.99 o 
   6   4   5        1.88        3.84      1.05 o 
   7   4   5       15.31       16.92      2.07 o 
   8   4   5        4.99        3.95      1.07 o 
 -12   5   5       21.16       19.69      1.94 o 
 -11   5   5       42.89       46.59      2.31 o 
 -10   5   5      107.16      107.71      3.12 o 
  -9   5   5      192.65      174.74      5.53 o 
  -8   5   5        0.41        2.02      0.49 o 
  -7   5   5      194.31      167.86      5.01 o 
  -6   5   5      240.23      216.86      6.37 o 
  -5   5   5      172.33      170.27      3.94 o 
  -4   5   5      273.26      275.14      5.42 o 
  -3   5   5      407.97      402.82      5.59 o 
  -2   5   5        7.72       13.06      0.53 o 
  -1   5   5      240.89      212.57      5.37 o 
   0   5   5      207.80      195.07      2.64 o 
   1   5   5      263.46      260.22      7.13 o 
   2   5   5      425.54      387.96      7.47 o 
   3   5   5      465.95      445.17      4.38 o 
   4   5   5      604.02      571.74     17.83 o 
   5   5   5       96.86       99.27      5.87 o 
   6   5   5       66.23       57.97      4.99 o 
   7   5   5       44.99       43.77      3.70 o 
   8   5   5        5.99        7.33      1.40 o 
 -12   6   5        6.08        9.34      1.93 o 
 -11   6   5        0.38        1.35      0.95 o 
 -10   6   5       26.98       22.90      1.38 o 
  -9   6   5        7.35        8.80      0.80 o 
  -8   6   5      221.94      190.12      3.18 o 
  -7   6   5      514.86      480.02     11.91 o 
  -6   6   5      136.58      132.26      2.60 o 
  -5   6   5       68.79       67.01      1.37 o 
  -4   6   5     1018.04     1011.30     15.08 o 
  -3   6   5       52.88       44.05      1.10 o 
  -2   6   5      483.07      425.41      8.87 o 
  -1   6   5      149.36      128.07      2.46 o 
   0   6   5      273.53      233.70      5.64 o 
   1   6   5      130.96      125.86      2.89 o 
   2   6   5       26.67       27.93      1.33 o 
   3   6   5       34.32       32.19      1.51 o 
   4   6   5       82.74       72.44      2.67 o 
   5   6   5       58.05       53.14      2.35 o 
   6   6   5       24.78       21.64      2.44 o 
   7   6   5       22.10       27.02      2.40 o 
 -11   7   5       52.35       52.55      2.99 o 
 -10   7   5        6.82        9.94      1.63 o 
  -9   7   5       80.87       72.24      2.53 o 
  -8   7   5        6.65       10.03      0.86 o 
  -7   7   5      111.88       96.72      2.59 o 
  -6   7   5       16.12       16.97      0.88 o 
  -5   7   5      425.27      399.82     10.86 o 
  -4   7   5       21.52       20.86      0.86 o 
  -3   7   5      119.50      116.53      1.81 o 
  -2   7   5       73.68       60.17      1.59 o 
  -1   7   5       15.17       16.10      1.12 o 
   0   7   5       68.47       63.36      1.74 o 
   1   7   5      250.96      229.16      3.68 o 
   2   7   5       76.49       64.32      1.86 o 
   3   7   5       40.61       35.56      2.40 o 
   4   7   5       55.78       49.53      2.30 o 
   5   7   5       19.53       25.04      1.78 o 
   6   7   5      104.55       93.41      3.22 o 
   7   7   5       20.03       23.11      3.33 o 
 -11   8   5        0.94        4.54      1.03 o 
 -10   8   5       15.17       14.75      1.55 o 
  -9   8   5       38.48       45.88      2.45 o 
  -8   8   5       38.74       42.18      1.41 o 
  -7   8   5       16.16       17.76      1.02 o 
  -6   8   5        3.79        4.94      0.58 o 
  -5   8   5      235.89      216.49      3.52 o 
  -4   8   5      518.60      479.70      6.66 o 
  -3   8   5       69.76       60.49      2.66 o 
  -2   8   5      556.65      502.90      7.28 o 
  -1   8   5       90.17       80.95      1.99 o 
   0   8   5        0.63        0.59      0.52 o 
   1   8   5       64.09       56.89      1.71 o 
   2   8   5       11.71       13.98      1.11 o 
   3   8   5        7.30        7.73      1.06 o 
   4   8   5        1.78        2.46      0.69 o 
   5   8   5        3.81        5.63      0.85 o 
   6   8   5       14.44       20.80      2.03 o 
 -10   9   5       12.93       17.40      2.10 o 
  -9   9   5       34.70       34.22      2.37 o 
  -8   9   5        5.83        9.01      0.96 o 
  -7   9   5       33.84       42.07      1.81 o 
  -6   9   5      107.28      104.28      6.88 o 
  -5   9   5       18.67       18.84      1.02 o 
  -4   9   5       97.83       91.48      2.00 o 
  -3   9   5       26.49       27.26      1.48 o 
  -2   9   5       11.71       14.21      1.05 o 
  -1   9   5       80.90       75.36      2.01 o 
   0   9   5      122.57      106.19      2.39 o 
   1   9   5      130.62      114.41      2.87 o 
   2   9   5       67.85       62.69      2.25 o 
   3   9   5       84.70       78.47      3.01 o 
   4   9   5      120.20      111.02      3.96 o 
   5   9   5        0.13        3.35      0.87 o 
  -9  10   5        1.44        5.06      1.64 o 
  -8  10   5        0.42        2.09      0.94 o 
  -7  10   5       52.69       54.88      3.35 o 
  -6  10   5       70.09       72.97      3.08 o 
  -5  10   5       49.63       49.40      1.74 o 
  -4  10   5        1.63        3.51      0.68 o 
  -3  10   5       17.47       22.43      1.37 o 
  -2  10   5       20.03       23.86      1.39 o 
  -1  10   5       24.99       25.15      1.46 o 
   0  10   5       10.05       14.61      1.38 o 
   1  10   5        8.27       11.72      1.22 o 
   2  10   5        0.97        3.29      1.15 o 
   3  10   5        0.32        1.65      0.65 o 
   4  10   5       11.31       18.82      1.42 o 
  -8  11   5        0.09        1.15      2.55 o 
  -7  11   5        4.41        7.36      1.04 o 
  -6  11   5        8.70       15.07      1.63 o 
  -5  11   5       21.07       21.21      1.29 o 
  -4  11   5        3.09        6.95      0.89 o 
  -3  11   5       41.93       45.55      1.72 o 
  -2  11   5        0.20        2.19      0.62 o 
  -1  11   5        3.37        3.84      0.91 o 
   0  11   5        1.45        2.47      0.75 o 
   1  11   5        0.22        1.49      0.61 o 
   2  11   5        0.01        3.44      0.82 o 
   3  11   5        6.09       10.77      2.25 o 
  -6  12   5        7.32       10.56      1.27 o 
  -5  12   5        1.10        1.92      0.68 o 
  -4  12   5        0.24        2.41      0.58 o 
  -3  12   5        0.21        1.72      0.54 o 
  -2  12   5        2.45        7.02      0.90 o 
  -1  12   5        3.56        6.06      0.95 o 
   0  12   5        1.05        1.62      0.73 o 
   1  12   5        1.05        5.31      1.24 o 
   2  12   5        1.05        2.89      0.91 o 
  -3  13   5        1.00        3.82      0.68 o 
  -2  13   5        1.36        4.07      0.66 o 
 -13   0   6       34.59       39.92      4.57 o 
 -12   0   6       37.87       39.84      4.27 o 
 -11   0   6       52.82       52.10      3.01 o 
 -10   0   6      792.87      739.36     39.07 o 
  -9   0   6      112.56      116.11      5.07 o 
  -8   0   6        3.48        6.20      0.92 o 
  -7   0   6        0.75        1.98      0.65 o 
  -6   0   6        3.98        5.68      0.82 o 
  -5   0   6      760.17      761.48     40.23 o 
  -4   0   6        1.83        3.43      1.65 o 
  -3   0   6      497.22      524.58     31.90 o 
  -2   0   6      296.73      289.53     20.83 o 
  -1   0   6     5681.61     5913.77    336.98 o 
   0   0   6     1573.49     1601.39     89.89 o 
   1   0   6      519.77      577.65     27.37 o 
   2   0   6      456.13      393.85     52.73 o 
   3   0   6      162.15      154.45      5.23 o 
   4   0   6      192.71      193.83     16.98 o 
   5   0   6       31.43       29.75      3.10 o 
   6   0   6        0.21        3.00      1.36 o 
   7   0   6       13.19       23.40      2.75 o 
   8   0   6        2.18        4.43      1.43 o 
 -13   1   6        0.26        3.94      0.97 o 
 -12   1   6       35.94       34.11      1.75 o 
 -11   1   6        4.77        4.96      0.97 o 
 -10   1   6      319.31      283.46      9.68 o 
  -9   1   6       59.48       54.93      2.35 o 
  -8   1   6      179.68      158.94      3.77 o 
  -7   1   6      959.30      941.37     24.50 o 
  -6   1   6       77.34       60.15      1.78 o 
  -5   1   6     1525.11     1470.48     45.61 o 
  -4   1   6      434.83      390.15     16.90 o 
  -3   1   6      614.08      612.89     23.02 o 
  -2   1   6       53.68       48.69      2.10 o 
  -1   1   6      163.96      163.91      5.85 o 
   0   1   6       68.20       70.52      2.17 o 
   1   1   6        0.01        0.53      0.42 o 
   2   1   6       29.05       27.10      1.24 o 
   3   1   6        2.29        1.07      0.80 o 
   4   1   6      194.55      174.14      5.91 o 
   5   1   6       54.68       46.16      4.13 o 
   6   1   6       19.11       22.71      2.38 o 
   7   1   6       68.46       63.31      3.23 o 
   8   1   6       15.99       23.21      2.15 o 
 -13   2   6       28.51       33.51      1.99 o 
 -12   2   6       68.24       67.16      3.60 o 
 -11   2   6        0.27        1.97      0.75 o 
 -10   2   6       46.25       40.60      1.85 o 
  -9   2   6        4.89        5.13      0.80 o 
  -8   2   6       16.34       16.77      1.04 o 
  -7   2   6       19.86       16.41      0.86 o 
  -6   2   6       36.61       29.06      1.52 o 
  -5   2   6       70.90       72.91      2.17 o 
  -4   2   6      275.58      284.59      6.91 o 
  -3   2   6      658.64      669.22     17.32 o 
  -2   2   6        1.56        4.81      0.53 o 
  -1   2   6      122.69      102.91      3.43 o 
   0   2   6        1.57        1.95      0.36 o 
   1   2   6      281.63      247.10      5.04 o 
   2   2   6      600.04      575.97     11.48 o 
   3   2   6       36.22       38.08      1.48 o 
   4   2   6      158.33      159.58      8.39 o 
   5   2   6      105.47       94.47      3.69 o 
   6   2   6       64.74       62.79      3.13 o 
   7   2   6        6.30        9.94      1.61 o 
   8   2   6        4.26        6.78      1.28 o 
 -13   3   6       15.77       19.71      1.50 o 
 -12   3   6       48.31       44.51      1.95 o 
 -11   3   6       30.94       29.40      1.62 o 
 -10   3   6       71.33       62.76      2.85 o 
  -9   3   6       73.99       56.70      2.06 o 
  -8   3   6       52.63       49.10      2.42 o 
  -7   3   6      349.66      328.51      9.47 o 
  -6   3   6      233.29      195.32      5.19 o 
  -5   3   6       28.90       26.18      0.67 o 
  -4   3   6      175.50      171.00      3.30 o 
  -3   3   6      542.98      533.62     15.30 o 
  -2   3   6       58.41       41.67      0.86 o 
  -1   3   6      120.48      118.66      3.02 o 
   0   3   6       29.17       21.89      0.80 o 
   1   3   6       52.21       57.25      2.02 o 
   2   3   6        9.84       11.36      1.02 o 
   3   3   6       41.29       40.22      1.75 o 
   4   3   6        3.45        3.81      0.95 o 
   5   3   6       34.54       32.61      2.23 o 
   6   3   6       39.14       40.37      2.54 o 
   7   3   6       72.55       66.99      3.35 o 
 -12   4   6        0.08        1.67      1.03 o 
 -11   4   6      134.87      135.35      8.63 o 
 -10   4   6        0.19        0.42      0.54 o 
  -9   4   6      103.03       86.76      3.11 o 
  -8   4   6        8.30        8.38      0.89 o 
  -7   4   6        9.79       11.22      0.82 o 
  -6   4   6        7.03        8.05      0.62 o 
  -5   4   6       12.22       12.82      0.57 o 
  -4   4   6       54.51       47.79      0.94 o 
  -3   4   6        9.78        9.92      0.54 o 
  -2   4   6      845.19      882.25     19.48 o 
  -1   4   6      453.87      475.65     12.90 o 
   0   4   6      113.98      111.75      2.80 o 
   1   4   6      236.11      220.97      3.49 o 
   2   4   6      223.69      200.47      2.83 o 
   3   4   6        2.30        3.89      0.69 o 
   4   4   6      168.77      146.36      3.51 o 
   5   4   6        0.96        1.61      0.69 o 
   6   4   6        1.55        3.40      1.11 o 
   7   4   6        2.61        4.88      1.78 o 
 -12   5   6        6.84        6.93      0.96 o 
 -11   5   6        6.28       10.61      1.19 o 
 -10   5   6       31.17       28.41      2.86 o 
  -9   5   6       25.92       27.81      1.28 o 
  -8   5   6       16.64       20.81      1.19 o 
  -7   5   6        3.01        3.17      0.56 o 
  -6   5   6       34.93       36.14      0.94 o 
  -5   5   6       10.48       13.29      0.62 o 
  -4   5   6       32.38       33.12      0.87 o 
  -3   5   6       11.83        9.73      0.54 o 
  -2   5   6       66.40       69.40      2.40 o 
  -1   5   6       85.43       78.60      3.47 o 
   0   5   6        1.93        1.58      0.47 o 
   1   5   6       77.70       65.32      2.67 o 
   2   5   6       51.48       55.64      1.64 o 
   3   5   6       91.26       82.77      2.74 o 
   4   5   6        5.76        9.32      1.30 o 
   5   5   6        1.05        0.77      0.65 o 
   6   5   6        0.48        1.50      0.77 o 
   7   5   6        0.01        1.26      0.83 o 
 -12   6   6       11.56       14.43      1.58 o 
 -11   6   6        2.21        3.44      0.66 o 
 -10   6   6        9.51       11.94      1.08 o 
  -9   6   6        0.31        3.88      0.75 o 
  -8   6   6        8.95        7.73      1.03 o 
  -7   6   6       25.34       25.13      1.16 o 
  -6   6   6       20.03       21.03      0.87 o 
  -5   6   6      167.30      155.85      4.68 o 
  -4   6   6       45.48       40.94      1.10 o 
  -3   6   6       87.26       88.22      2.21 o 
  -2   6   6      116.87      117.09      3.47 o 
  -1   6   6        2.78        2.99      0.58 o 
   0   6   6        0.26        0.07      0.44 o 
   1   6   6       51.49       47.49      1.58 o 
   2   6   6        5.57        9.62      0.94 o 
   3   6   6       11.93       15.31      1.69 o 
   4   6   6        2.59        4.27      1.24 o 
   5   6   6        0.60        2.37      0.72 o 
   6   6   6        9.30       15.14      2.08 o 
 -11   7   6        2.57        5.08      1.11 o 
 -10   7   6        2.68        4.43      0.75 o 
  -9   7   6       28.61       26.47      1.49 o 
  -8   7   6        2.64        7.57      1.07 o 
  -7   7   6        5.09        6.75      0.98 o 
  -6   7   6        0.36        0.47      0.38 o 
  -5   7   6        9.69       11.05      0.82 o 
  -4   7   6       38.29       29.80      1.05 o 
  -3   7   6       75.86       68.73      2.01 o 
  -2   7   6      120.02      102.14      2.20 o 
  -1   7   6       36.36       34.12      1.34 o 
   0   7   6        0.00        1.29      0.51 o 
   1   7   6        0.07        0.80      0.43 o 
   2   7   6        0.47        0.35      0.48 o 
   3   7   6        6.06        7.44      1.02 o 
   4   7   6        5.71        6.49      1.69 o 
   5   7   6        0.54        1.29      0.73 o 
   6   7   6        5.26        7.24      1.35 o 
 -11   8   6        3.99        6.61      1.29 o 
 -10   8   6        3.37        6.81      0.94 o 
  -9   8   6        0.65        1.88      0.75 o 
  -8   8   6        8.13       10.34      1.16 o 
  -7   8   6        3.33        4.03      0.77 o 
  -6   8   6       21.19       22.31      0.97 o 
  -5   8   6       19.11       21.87      0.96 o 
  -4   8   6      200.96      189.72      4.19 o 
  -3   8   6       80.47       73.58      1.78 o 
  -2   8   6        0.02        0.29      0.51 o 
  -1   8   6       17.59       21.60      1.48 o 
   0   8   6        2.66        4.65      0.74 o 
   1   8   6        8.95       14.61      1.22 o 
   2   8   6        0.37        1.52      0.55 o 
   3   8   6        2.28        4.08      0.80 o 
   4   8   6       16.06       21.11      2.72 o 
   5   8   6        0.58        2.87      0.75 o 
 -10   9   6        7.40       12.61      1.80 o 
  -9   9   6       29.90       31.30      3.65 o 
  -8   9   6        2.61        5.39      0.82 o 
  -7   9   6      121.56      113.22      4.50 o 
  -6   9   6       69.16       72.01      2.87 o 
  -5   9   6        5.59       10.06      1.04 o 
  -4   9   6      206.41      181.56      2.84 o 
  -3   9   6       39.23       41.27      1.42 o 
  -2   9   6        0.07        0.94      0.49 o 
  -1   9   6        2.35        3.87      0.68 o 
   0   9   6        5.54        7.99      0.93 o 
   1   9   6        0.66        1.78      0.60 o 
   2   9   6        4.88        5.07      0.95 o 
   3   9   6        0.04        1.09      0.77 o 
   4   9   6        0.02        1.69      0.82 o 
  -9  10   6       20.83       25.14      3.70 o 
  -8  10   6       13.24       22.85      3.33 o 
  -7  10   6        0.07        2.98      1.06 o 
  -6  10   6        0.29        1.72      0.70 o 
  -5  10   6       10.60       13.69      1.12 o 
  -4  10   6       28.27       27.83      1.39 o 
  -3  10   6       23.68       28.07      1.96 o 
  -2  10   6      110.60      101.50      2.26 o 
  -1  10   6      149.12      135.66      2.86 o 
   0  10   6       24.19       30.29      1.38 o 
   1  10   6      136.30      120.38      2.75 o 
   2  10   6       49.95       52.56      3.27 o 
   3  10   6       21.40       23.83      1.40 o 
  -7  11   6       24.42       32.42      5.21 o 
  -6  11   6       23.54       25.46      1.72 o 
  -5  11   6       44.52       46.25      2.01 o 
  -4  11   6       16.90       20.24      1.33 o 
  -3  11   6       21.68       26.08      1.49 o 
  -2  11   6       42.95       39.44      1.64 o 
  -1  11   6       59.75       54.88      2.12 o 
   0  11   6       10.32       13.39      1.33 o 
   1  11   6        0.29        1.84      0.85 o 
   2  11   6        1.15        2.18      1.00 o 
  -6  12   6        1.98        3.90      0.93 o 
  -5  12   6        7.68       15.53      1.71 o 
  -4  12   6        1.87        4.92      0.71 o 
  -3  12   6       20.23       21.62      1.32 o 
  -2  12   6        1.25        4.16      0.67 o 
  -1  12   6       23.50       26.47      1.62 o 
   0  12   6        1.57        3.43      0.77 o 
 -13   1   7        0.01        2.72      0.72 o 
 -12   1   7       14.07       18.02      1.62 o 
 -11   1   7        8.37       10.35      1.30 o 
 -10   1   7        1.15        1.99      0.90 o 
  -9   1   7       90.10       82.32      2.91 o 
  -8   1   7       47.82       45.67      1.34 o 
  -7   1   7      188.88      167.63      4.02 o 
  -6   1   7       17.01       18.52      0.92 o 
  -5   1   7       51.17       55.37      1.72 o 
  -4   1   7      129.97      124.39      4.71 o 
  -3   1   7      673.76      700.20     24.34 o 
  -2   1   7      284.48      272.94     11.53 o 
  -1   1   7      276.18      269.87     12.05 o 
   0   1   7      143.91      130.20      5.45 o 
   1   1   7        0.51        2.50      0.63 o 
   2   1   7      240.51      217.32      4.73 o 
   3   1   7        0.02        0.75      0.59 o 
   4   1   7        7.01        9.13      1.27 o 
   5   1   7        0.68        2.52      0.89 o 
   6   1   7        0.40        1.74      0.86 o 
   7   1   7        3.06        5.49      1.41 o 
 -13   2   7        1.19        2.97      1.00 o 
 -12   2   7       29.09       28.76      2.56 o 
 -11   2   7        8.98       13.81      1.64 o 
 -10   2   7      115.59      110.03      3.54 o 
  -9   2   7        1.36        2.74      0.65 o 
  -8   2   7        0.59        0.87      0.48 o 
  -7   2   7      340.70      301.30      9.81 o 
  -6   2   7      236.98      208.16      6.14 o 
  -5   2   7      149.67      143.73      5.53 o 
  -4   2   7       30.73       33.92      1.18 o 
  -3   2   7       74.73       71.53      3.32 o 
  -2   2   7       54.71       60.15      1.84 o 
  -1   2   7      184.39      196.79      7.20 o 
   0   2   7        0.43        2.08      0.54 o 
   1   2   7       12.70       12.75      1.10 o 
   2   2   7      153.15      143.15      5.44 o 
   3   2   7      125.66      113.86      3.79 o 
   4   2   7        1.47        2.06      1.31 o 
   5   2   7       10.60       12.63      2.30 o 
   6   2   7        6.74        9.49      1.95 o 
   7   2   7        5.03        6.99      1.31 o 
 -13   3   7        0.08        2.30      0.91 o 
 -12   3   7       15.19       20.12      1.62 o 
 -11   3   7        9.23       17.50      1.56 o 
 -10   3   7        4.94        6.18      1.00 o 
  -9   3   7       63.22       51.29      2.49 o 
  -8   3   7       30.16       28.54      1.11 o 
  -7   3   7       16.39       17.16      0.97 o 
  -6   3   7       24.09       22.61      0.96 o 
  -5   3   7       43.93       41.88      1.61 o 
  -4   3   7        9.24       11.33      0.78 o 
  -3   3   7       42.99       35.16      1.43 o 
  -2   3   7       81.75       70.08      3.07 o 
  -1   3   7       70.13       60.43      2.49 o 
   0   3   7       51.86       53.46      1.44 o 
   1   3   7      398.47      390.29     11.55 o 
   2   3   7      150.25      145.97      2.88 o 
   3   3   7      332.36      316.12      5.13 o 
   4   3   7       10.71       16.27      1.54 o 
   5   3   7        9.33       11.58      1.80 o 
   6   3   7        5.79        6.29      1.28 o 
 -12   4   7      104.63      106.50      6.23 o 
 -11   4   7       16.30       16.61      1.55 o 
 -10   4   7      114.69      106.58      3.51 o 
  -9   4   7      236.31      207.54      4.66 o 
  -8   4   7      325.62      304.22     12.51 o 
  -7   4   7       60.68       57.97      1.50 o 
  -6   4   7       33.23       31.20      1.11 o 
  -5   4   7      190.24      170.06      4.56 o 
  -4   4   7        7.77        9.79      0.73 o 
  -3   4   7        2.36        3.87      0.40 o 
  -2   4   7       55.69       45.75      1.33 o 
  -1   4   7       77.24       65.06      1.47 o 
   0   4   7        0.32        1.03      0.35 o 
   1   4   7      123.36      110.82      2.86 o 
   2   4   7        2.70        3.48      0.67 o 
   3   4   7        0.02        1.90      0.72 o 
   4   4   7       85.95       86.74      3.64 o 
   5   4   7      132.67      120.10      6.56 o 
   6   4   7       22.17       24.06      3.00 o 
 -12   5   7        1.48        5.92      0.83 o 
 -11   5   7       13.76       21.45      1.87 o 
 -10   5   7        0.12        1.98      0.56 o 
  -9   5   7        5.00        4.80      0.91 o 
  -8   5   7       19.76       19.44      1.22 o 
  -7   5   7       58.02       53.27      1.47 o 
  -6   5   7      612.98      592.24     16.90 o 
  -5   5   7      176.99      169.72      5.29 o 
  -4   5   7      822.70      826.12     20.02 o 
  -3   5   7      194.08      175.96      4.33 o 
  -2   5   7      292.13      274.06      5.15 o 
  -1   5   7      337.40      317.39      6.82 o 
   0   5   7      255.00      221.97      5.80 o 
   1   5   7       67.97       62.98      2.52 o 
   2   5   7       32.33       34.98      1.53 o 
   3   5   7       14.44       16.58      1.93 o 
   4   5   7        2.33        4.53      0.95 o 
   5   5   7        0.02        1.51      1.38 o 
   6   5   7       13.41       17.57      2.84 o 
 -12   6   7       10.79       16.46      2.82 o 
 -11   6   7       32.10       32.56      4.16 o 
 -10   6   7       34.27       43.59      1.88 o 
  -9   6   7       74.53       69.88      2.50 o 
  -8   6   7       37.42       35.34      1.65 o 
  -7   6   7      133.68      119.50      2.93 o 
  -6   6   7      321.53      293.48      8.16 o 
  -5   6   7      546.18      485.34     13.02 o 
  -4   6   7        4.18        5.00      0.63 o 
  -3   6   7      581.44      530.28      8.81 o 
  -2   6   7       27.52       28.13      1.74 o 
  -1   6   7      210.20      186.68      4.27 o 
   0   6   7        0.12        0.61      0.52 o 
   1   6   7       43.56       41.18      1.47 o 
   2   6   7       93.29       87.78      2.17 o 
   3   6   7      100.00       83.62      2.97 o 
   4   6   7       21.26       19.87      1.87 o 
   5   6   7       22.11       26.58      1.71 o 
 -11   7   7        6.50       11.19      1.34 o 
 -10   7   7       13.41       18.36      1.53 o 
  -9   7   7        2.53        4.09      0.77 o 
  -8   7   7        0.72        1.66      0.72 o 
  -7   7   7        8.54        9.16      0.94 o 
  -6   7   7       35.16       35.93      1.45 o 
  -5   7   7      128.67      118.77      2.78 o 
  -4   7   7      271.40      240.75      8.77 o 
  -3   7   7      201.36      186.39      3.80 o 
  -2   7   7      158.06      146.29      5.37 o 
  -1   7   7      239.93      212.35      5.52 o 
   0   7   7      201.69      187.19      4.17 o 
   1   7   7       81.17       70.87      2.97 o 
   2   7   7      120.31      105.37      3.40 o 
   3   7   7       37.13       36.66      2.01 o 
   4   7   7       32.80       32.31      4.34 o 
   5   7   7        1.61        5.05      0.92 o 
 -10   8   7       15.01       19.77      1.57 o 
  -9   8   7       33.43       31.67      2.74 o 
  -8   8   7       93.12       83.86      4.16 o 
  -7   8   7       52.61       53.60      2.66 o 
  -6   8   7       31.70       33.44      1.40 o 
  -5   8   7       41.01       34.30      1.63 o 
  -4   8   7       87.29       80.07      3.92 o 
  -3   8   7       48.32       42.20      1.79 o 
  -2   8   7        1.91        3.76      0.67 o 
  -1   8   7        5.84        7.27      0.87 o 
   0   8   7        7.58        9.72      1.02 o 
   1   8   7       48.31       42.36      1.62 o 
   2   8   7       12.97       15.61      1.36 o 
   3   8   7       39.01       46.60      2.35 o 
   4   8   7       34.07       36.59      2.51 o 
 -10   9   7        1.04        3.62      0.68 o 
  -9   9   7       22.32       27.05      1.76 o 
  -8   9   7        5.73        8.85      1.61 o 
  -7   9   7       26.42       30.89      2.13 o 
  -6   9   7      133.49      115.09      4.99 o 
  -5   9   7       81.33       79.89      2.73 o 
  -4   9   7       56.97       59.13      1.89 o 
  -3   9   7       54.12       48.19      1.55 o 
  -2   9   7        4.68        7.52      0.81 o 
  -1   9   7       50.48       45.69      1.68 o 
   0   9   7       21.87       24.76      1.31 o 
   1   9   7        7.25        8.28      0.90 o 
   2   9   7        4.70        6.61      1.35 o 
   3   9   7       11.55       17.94      2.30 o 
  -8  10   7       15.84       22.19      1.57 o 
  -7  10   7        0.01        2.51      1.10 o 
  -6  10   7        0.09        1.98      0.75 o 
  -5  10   7       54.13       52.80      2.45 o 
  -4  10   7        3.40        5.14      0.73 o 
  -3  10   7        3.63        5.17      0.85 o 
  -2  10   7        2.57        6.00      0.69 o 
  -1  10   7       14.64       19.45      1.23 o 
   0  10   7        4.27        8.19      1.24 o 
   1  10   7        4.38        5.41      0.98 o 
   2  10   7        1.28        3.98      0.90 o 
  -7  11   7        6.95        9.85      1.57 o 
  -6  11   7        2.38        3.43      1.23 o 
  -5  11   7        0.81        5.22      0.93 o 
  -4  11   7        0.88        5.26      1.06 o 
  -3  11   7       21.70       25.24      1.62 o 
  -2  11   7        3.67        6.79      0.86 o 
  -1  11   7        1.69        3.72      0.84 o 
   0  11   7        8.33       12.22      1.20 o 
   1  11   7        5.46        6.89      1.15 o 
  -4  12   7        1.82        7.94      1.68 o 
  -3  12   7        1.27        4.49      0.77 o 
  -2  12   7        0.46        2.72      0.57 o 
 -13   0   8        6.79       12.14      1.85 o 
 -12   0   8        1.16        4.64      1.20 o 
 -11   0   8       42.52       36.86      5.67 o 
 -10   0   8      114.05      103.50      8.49 o 
  -9   0   8      100.62       85.25      4.46 o 
  -8   0   8      222.19      204.00      7.85 o 
  -7   0   8      169.96      156.60      8.51 o 
  -6   0   8      160.30      163.94      6.30 o 
  -5   0   8      354.73      328.99      7.98 o 
  -4   0   8      792.46      695.23     47.99 o 
  -3   0   8        9.63        9.28      4.11 o 
  -2   0   8      168.74      171.58     17.78 o 
  -1   0   8        0.49        2.84      0.81 o 
   0   0   8       29.81       31.35      1.52 o 
   1   0   8      519.24      509.26     30.02 o 
   2   0   8        1.31        3.32      1.12 o 
   3   0   8       72.46       76.69      4.55 o 
   4   0   8        4.23        9.80      2.34 o 
   5   0   8        2.49        4.11      1.39 o 
   6   0   8       10.37       13.39      2.72 o 
 -13   1   8       31.96       30.38      1.72 o 
 -12   1   8       35.01       40.24      1.98 o 
 -11   1   8       37.43       38.93      2.02 o 
 -10   1   8      109.61      107.48      3.22 o 
  -9   1   8       81.32       69.05      2.12 o 
  -8   1   8      224.98      222.30      4.53 o 
  -7   1   8       38.03       36.22      1.25 o 
  -6   1   8       37.64       38.20      1.56 o 
  -5   1   8        5.35        7.96      0.75 o 
  -4   1   8        5.89        6.92      0.69 o 
  -3   1   8       68.77       75.29      3.29 o 
  -2   1   8        0.78        2.52      0.50 o 
  -1   1   8       11.18       12.53      0.82 o 
   0   1   8      164.90      155.75      5.15 o 
   1   1   8      243.66      238.76      5.62 o 
   2   1   8       30.38       31.32      1.52 o 
   3   1   8      238.22      236.19      7.14 o 
   4   1   8       55.61       51.15      2.85 o 
   5   1   8       47.38       45.54      2.73 o 
   6   1   8       47.95       49.09      6.09 o 
 -13   2   8        0.69        1.44      0.65 o 
 -12   2   8        0.51        2.36      0.65 o 
 -11   2   8        4.10       10.19      1.29 o 
 -10   2   8       15.72       21.37      1.76 o 
  -9   2   8        7.59       10.90      1.08 o 
  -8   2   8       40.53       42.07      1.38 o 
  -7   2   8       24.32       24.63      1.10 o 
  -6   2   8      419.79      386.56     16.90 o 
  -5   2   8      124.27      140.52      8.54 o 
  -4   2   8      341.38      323.86     10.82 o 
  -3   2   8      340.82      327.50     12.51 o 
  -2   2   8     1311.28     1316.30     49.08 o 
  -1   2   8      349.48      323.20      9.78 o 
   0   2   8       89.53       83.98      1.97 o 
   1   2   8      122.52      112.31      2.30 o 
   2   2   8       11.47       15.58      1.20 o 
   3   2   8       20.56       20.05      1.75 o 
   4   2   8        0.96        1.12      1.22 o 
   5   2   8        8.16        9.83      1.65 o 
   6   2   8        1.73        4.62      1.02 o 
 -13   3   8       10.61       15.27      1.43 o 
 -12   3   8        5.03        9.91      1.20 o 
 -11   3   8      193.61      172.80      5.95 o 
 -10   3   8       39.92       47.61      1.88 o 
  -9   3   8        4.00        6.93      0.89 o 
  -8   3   8       58.19       54.95      1.57 o 
  -7   3   8       79.04       80.67      1.82 o 
  -6   3   8        0.05       11.85      4.57 o 
  -5   3   8      149.05      136.71      4.29 o 
  -4   3   8        0.08        0.18      0.36 o 
  -3   3   8        0.01        0.47      0.40 o 
  -2   3   8      162.09      140.90      4.89 o 
  -1   3   8      207.39      196.92      4.54 o 
   0   3   8       85.47       80.47      2.08 o 
   1   3   8       12.21       12.22      1.18 o 
   2   3   8       95.80       91.39      2.62 o 
   3   3   8       65.69       59.62      2.40 o 
   4   3   8       13.40       18.04      1.72 o 
   5   3   8        2.96        6.31      1.13 o 
 -12   4   8        2.16        4.09      1.87 o 
 -11   4   8       71.00       60.62      2.24 o 
 -10   4   8        2.70        4.63      0.78 o 
  -9   4   8       47.77       39.57      1.57 o 
  -8   4   8      174.85      158.86      3.76 o 
  -7   4   8        2.45        3.45      0.64 o 
  -6   4   8      314.57      275.07      8.22 o 
  -5   4   8       89.73       77.95      1.87 o 
  -4   4   8       83.66       74.42      2.69 o 
  -3   4   8        5.24        7.77      0.82 o 
  -2   4   8        1.28        3.93      0.66 o 
  -1   4   8        1.40        4.18      0.73 o 
   0   4   8       18.97       20.13      1.12 o 
   1   4   8        5.16        7.90      1.26 o 
   2   4   8        1.99        4.42      0.76 o 
   3   4   8        0.03        1.93      0.75 o 
   4   4   8        2.12        3.57      1.60 o 
   5   4   8        0.21        0.91      0.98 o 
 -12   5   8       11.25       15.68      1.46 o 
 -11   5   8        1.46        4.20      0.80 o 
 -10   5   8        0.62        1.55      0.57 o 
  -9   5   8       10.62       13.03      1.13 o 
  -8   5   8       12.99       15.56      1.01 o 
  -7   5   8       17.72       19.70      1.30 o 
  -6   5   8       33.61       31.75      1.88 o 
  -5   5   8       23.98       25.31      1.24 o 
  -4   5   8       38.45       39.53      2.87 o 
  -3   5   8        6.27        8.55      1.10 o 
  -2   5   8        8.24       10.74      1.18 o 
  -1   5   8       20.25       25.71      1.09 o 
   0   5   8       13.05       12.74      1.18 o 
   1   5   8        7.11        9.35      1.04 o 
   2   5   8        8.99       12.39      1.18 o 
   3   5   8        0.03        0.88      1.15 o 
   4   5   8       39.21       38.92      2.81 o 
   5   5   8       12.07       14.11      2.77 o 
 -11   6   8        4.93        6.85      1.38 o 
 -10   6   8        9.12       11.60      1.33 o 
  -9   6   8        3.57        3.65      0.83 o 
  -8   6   8        0.55        1.04      0.56 o 
  -7   6   8       38.15       37.92      1.51 o 
  -6   6   8        0.83        1.32      0.58 o 
  -5   6   8       82.53       73.11      2.47 o 
  -4   6   8        0.74        3.32      0.87 o 
  -3   6   8      112.69       96.99      2.65 o 
  -2   6   8       36.05       35.24      1.69 o 
  -1   6   8        2.90        2.27      0.49 o 
   0   6   8        4.86        4.38      0.71 o 
   1   6   8        5.95        6.30      0.92 o 
   2   6   8        0.00        0.90      0.67 o 
   3   6   8        2.39        2.24      1.04 o 
   4   6   8        1.03        2.90      1.03 o 
 -11   7   8        3.42        9.18      1.23 o 
 -10   7   8        4.48        7.49      0.95 o 
  -9   7   8        2.58        3.15      0.83 o 
  -8   7   8       23.56       22.04      1.58 o 
  -7   7   8        3.08        4.67      0.76 o 
  -6   7   8        1.01        2.32      0.57 o 
  -5   7   8        6.59        7.94      1.08 o 
  -4   7   8        6.93        7.00      1.06 o 
  -3   7   8       11.32        9.91      1.20 o 
  -2   7   8        8.66        8.29      1.10 o 
  -1   7   8        4.36        6.00      0.83 o 
   0   7   8        2.41        4.53      0.89 o 
   1   7   8        1.59        5.07      0.79 o 
   2   7   8        0.00        1.56      0.78 o 
   3   7   8        0.26        2.34      1.10 o 
   4   7   8       23.27       28.82      2.16 o 
 -10   8   8        2.67        3.94      0.76 o 
  -9   8   8        0.05        2.81      0.82 o 
  -8   8   8        0.05        2.29      0.69 o 
  -7   8   8        5.48        9.92      0.98 o 
  -6   8   8        0.03        2.25      0.72 o 
  -5   8   8        0.13        2.96      0.81 o 
  -4   8   8       18.22       26.18      1.67 o 
  -3   8   8      129.82      113.94      4.08 o 
  -2   8   8       75.11       72.46      2.89 o 
  -1   8   8       18.77       23.65      1.38 o 
   0   8   8       88.70       79.60      2.18 o 
   1   8   8        9.39       13.66      1.13 o 
   2   8   8       20.11       23.89      1.45 o 
   3   8   8        8.55       13.00      1.75 o 
  -9   9   8        0.04        2.67      0.81 o 
  -8   9   8       18.02       23.91      1.74 o 
  -7   9   8        1.14        1.40      0.75 o 
  -6   9   8        8.79       12.70      1.27 o 
  -5   9   8       73.94       61.85      2.23 o 
  -4   9   8       34.47       30.66      2.82 o 
  -3   9   8        5.64        5.20      0.93 o 
  -2   9   8        4.05        6.09      0.96 o 
  -1   9   8        4.94        9.52      1.02 o 
   0   9   8       22.80       27.48      1.39 o 
   1   9   8       17.63       23.57      1.59 o 
   2   9   8       34.54       33.40      1.65 o 
  -8  10   8       13.75       19.82      2.30 o 
  -7  10   8        5.93        8.13      1.47 o 
  -6  10   8       57.58       59.73      2.84 o 
  -5  10   8       63.72       58.52      2.59 o 
  -4  10   8       13.87       22.57      1.66 o 
  -3  10   8       32.28       34.84      1.74 o 
  -2  10   8       22.36       27.93      1.71 o 
  -1  10   8        0.24        3.07      0.80 o 
   0  10   8       10.74       15.57      1.57 o 
   1  10   8        0.42        2.90      0.74 o 
  -6  11   8        0.30        2.59      0.74 o 
  -5  11   8        0.08        2.42      0.84 o 
  -4  11   8        3.00        5.49      1.01 o 
  -3  11   8        1.22        4.42      1.13 o 
  -2  11   8       14.21       19.38      1.90 o 
  -1  11   8       16.70       19.41      1.87 o 
 -13   1   9        1.01        3.29      0.91 o 
 -12   1   9        6.89        8.26      1.05 o 
 -11   1   9        1.64        2.67      0.73 o 
 -10   1   9      143.50      131.98      3.28 o 
  -9   1   9      152.40      148.20      3.49 o 
  -8   1   9        8.64        9.27      0.91 o 
  -7   1   9       67.45       61.72      2.19 o 
  -6   1   9        5.37        7.21      0.78 o 
  -5   1   9       25.59       23.86      1.03 o 
  -4   1   9       19.59       21.41      1.01 o 
  -3   1   9        7.72        9.02      0.80 o 
  -2   1   9       26.44       27.23      1.08 o 
  -1   1   9        6.27        9.54      1.06 o 
   0   1   9        3.52        3.96      0.79 o 
   1   1   9       76.86       76.44      2.34 o 
   2   1   9       88.91       90.28      2.55 o 
   3   1   9        2.42        4.13      1.43 o 
   4   1   9        2.24        4.37      0.99 o 
   5   1   9        0.03        2.29      0.76 o 
 -12   2   9       12.57       17.52      1.60 o 
 -11   2   9       30.59       35.24      1.79 o 
 -10   2   9        2.46        4.56      0.81 o 
  -9   2   9       20.44       26.98      1.38 o 
  -8   2   9       45.59       49.61      1.57 o 
  -7   2   9      160.22      146.18      3.04 o 
  -6   2   9        6.72        7.32      0.80 o 
  -5   2   9       60.32       58.59      2.30 o 
  -4   2   9        2.17        1.39      0.50 o 
  -3   2   9        0.24        4.28      0.64 o 
  -2   2   9       11.22       14.36      1.04 o 
  -1   2   9       30.27       37.70      1.72 o 
   0   2   9       35.47       36.60      1.76 o 
   1   2   9      118.43      119.92      3.11 o 
   2   2   9        0.72        2.98      0.67 o 
   3   2   9       23.76       31.76      1.82 o 
   4   2   9       14.83       16.77      2.89 o 
 -12   3   9       12.89       12.36      1.36 o 
 -11   3   9        0.75        3.91      0.77 o 
 -10   3   9        1.74        2.18      0.59 o 
  -9   3   9        4.29        6.32      0.86 o 
  -8   3   9      102.82       95.28      2.66 o 
  -7   3   9      312.86      300.16      8.64 o 
  -6   3   9      300.74      275.45     10.56 o 
  -5   3   9      229.25      203.57      6.10 o 
  -4   3   9      513.98      492.88     20.02 o 
  -3   3   9       26.28       36.04      3.22 o 
  -2   3   9       48.85       61.32      2.50 o 
  -1   3   9       97.39      105.01      2.54 o 
   0   3   9        5.00       12.60      1.06 o 
   1   3   9       23.16       22.85      1.19 o 
   2   3   9        5.93        6.27      1.11 o 
   3   3   9       13.30       12.33      1.50 o 
 -12   4   9        1.70        5.75      1.12 o 
 -11   4   9       36.97       43.69      1.88 o 
 -10   4   9       32.66       35.20      1.49 o 
  -9   4   9        1.57        8.73      1.04 o 
  -8   4   9       32.23       34.40      1.31 o 
  -7   4   9       30.91       34.24      1.29 o 
  -6   4   9      158.41      174.31      4.56 o 
  -5   4   9       32.36       33.87      1.24 o 
  -4   4   9        8.85       13.39      1.04 o 
  -3   4   9       60.87       61.57      2.14 o 
  -2   4   9      373.37      358.26     16.61 o 
  -1   4   9       77.34       68.14      3.31 o 
   0   4   9       22.35       23.31      1.49 o 
   1   4   9       98.87       95.72      3.72 o 
   2   4   9       68.32       64.61      2.58 o 
   3   4   9       35.47       33.94      1.95 o 
   4   4   9       28.36       29.81      3.17 o 
 -12   5   9        0.16        1.85      0.76 o 
 -11   5   9       20.24       23.01      2.09 o 
 -10   5   9       39.35       37.68      2.26 o 
  -9   5   9       35.04       36.82      2.18 o 
  -8   5   9      123.81      111.64      4.66 o 
  -7   5   9       58.53       53.72      1.90 o 
  -6   5   9        1.47        8.09      0.96 o 
  -5   5   9       41.27       40.08      1.82 o 
  -4   5   9       87.80       82.92      3.08 o 
  -3   5   9       94.00       91.08      3.85 o 
  -2   5   9       71.85       68.31      3.14 o 
  -1   5   9       28.38       33.21      1.65 o 
   0   5   9       24.42       31.53      2.13 o 
   1   5   9       12.78       17.91      1.56 o 
   2   5   9        0.02        2.62      0.84 o 
   3   5   9        0.29        2.69      0.74 o 
   4   5   9        4.18        7.85      1.95 o 
 -11   6   9       20.15       28.36      1.83 o 
 -10   6   9       18.48       23.40      1.50 o 
  -9   6   9        9.55       13.48      1.33 o 
  -8   6   9        1.56       17.28      2.45 o 
  -7   6   9        2.70        5.08      0.75 o 
  -6   6   9       16.44       21.32      1.61 o 
  -5   6   9       56.78       55.29      3.01 o 
  -4   6   9       14.72       15.09      1.45 o 
  -3   6   9       10.44       17.54      1.68 o 
  -2   6   9       17.58       23.90      1.74 o 
  -1   6   9       11.25       15.38      1.43 o 
   0   6   9      202.32      185.61      6.62 o 
   1   6   9       40.28       41.88      2.11 o 
   2   6   9       69.16       69.99      4.45 o 
   3   6   9       28.07       35.64      2.00 o 
 -10   7   9       67.02       64.44      4.70 o 
  -9   7   9       24.37       26.49      1.49 o 
  -8   7   9       68.45       68.41      4.44 o 
  -7   7   9      125.63      112.76      6.11 o 
  -6   7   9      157.76      160.13      9.03 o 
  -5   7   9      277.34      248.37      9.59 o 
  -4   7   9       34.43       33.83      1.76 o 
  -3   7   9       18.72       34.69      2.43 o 
  -2   7   9       83.56       80.60      2.59 o 
  -1   7   9        8.67       20.49      1.52 o 
   0   7   9        0.43        6.74      1.21 o 
   1   7   9        2.05        7.43      1.10 o 
   2   7   9        0.05        5.35      1.25 o 
 -10   8   9       31.30       41.45      2.84 o 
  -9   8   9       19.59       24.58      1.60 o 
  -8   8   9        3.79        9.19      2.43 o 
  -7   8   9        1.81        3.64      0.83 o 
  -6   8   9        3.62       14.18      1.34 o 
  -5   8   9       22.37       27.96      1.58 o 
  -4   8   9        1.79        2.02      0.71 o 
  -3   8   9       63.11       63.91      2.34 o 
  -2   8   9      114.71      100.52      4.61 o 
  -1   8   9       16.68       20.99      1.82 o 
   0   8   9       40.34       40.06      1.81 o 
   1   8   9       16.70       22.34      2.51 o 
   2   8   9       18.87       23.92      2.26 o 
  -8   9   9       14.77       19.16      1.88 o 
  -7   9   9       10.33       13.66      1.28 o 
  -6   9   9        0.47        3.31      0.73 o 
  -5   9   9        4.97        7.71      1.19 o 
  -4   9   9       94.50       94.11      2.89 o 
  -3   9   9        1.95        4.61      1.15 o 
  -2   9   9        4.28        5.62      0.94 o 
  -1   9   9        8.14       15.49      1.44 o 
   0   9   9        1.63        4.20      0.80 o 
  -7  10   9        0.53        1.99      1.10 o 
  -6  10   9       18.22       23.07      1.51 o 
  -5  10   9       33.30       30.13      1.66 o 
  -4  10   9        0.09        2.11      0.70 o 
  -3  10   9        0.96        6.55      1.24 o 
  -2  10   9        6.09       11.98      1.25 o 
  -1  10   9        5.89        8.47      0.99 o 
 -12   0  10       45.70       37.02      5.06 o 
 -11   0  10        0.13        1.76      1.05 o 
 -10   0  10        0.98        6.28      1.50 o 
  -9   0  10       23.57       26.03      1.75 o 
  -8   0  10      133.74      128.21      3.53 o 
  -7   0  10      147.34      115.59      8.17 o 
  -6   0  10      272.76      248.56     11.33 o 
  -5   0  10      104.73       94.63      6.85 o 
  -4   0  10      162.36      161.04     10.32 o 
  -3   0  10      168.26      164.86     14.36 o 
  -2   0  10        0.42        9.47      2.33 o 
  -1   0  10        0.27        6.47      1.62 o 
   0   0  10       30.11       37.73      2.40 o 
   1   0  10      164.93      144.01     11.79 o 
   2   0  10        1.14        1.79      1.87 o 
   3   0  10        8.50        8.02      1.99 o 
 -12   1  10        4.22        7.94      1.09 o 
 -11   1  10       49.24       58.59      2.26 o 
 -10   1  10        0.04        3.65      0.71 o 
  -9   1  10        0.49        2.38      0.69 o 
  -8   1  10       16.27       26.80      1.42 o 
  -7   1  10      105.41      107.75      5.32 o 
  -6   1  10        2.80        6.76      0.85 o 
  -5   1  10       70.15       77.06      2.60 o 
  -4   1  10      132.72      127.06      6.18 o 
  -3   1  10      154.34      136.67      4.86 o 
  -2   1  10      211.79      205.76      8.45 o 
  -1   1  10      173.44      170.73      6.22 o 
   0   1  10       64.41       58.40      2.08 o 
   1   1  10       32.96       38.03      1.75 o 
   2   1  10       81.07       81.40      3.11 o 
   3   1  10        4.20        5.72      1.88 o 
 -12   2  10       41.13       40.15      1.90 o 
 -11   2  10       54.36       57.25      2.24 o 
 -10   2  10      170.72      152.76      3.14 o 
  -9   2  10      216.71      196.69      5.92 o 
  -8   2  10       45.36       42.46      1.70 o 
  -7   2  10       74.96       69.16      2.55 o 
  -6   2  10       83.02       82.27      4.17 o 
  -5   2  10       48.79       43.81      1.43 o 
  -4   2  10        5.98        8.02      0.83 o 
  -3   2  10       12.85       17.41      1.18 o 
  -2   2  10        0.07        3.85      0.67 o 
  -1   2  10        4.72        8.37      0.91 o 
   0   2  10        3.18       14.47      2.03 o 
   1   2  10       14.42       25.15      1.60 o 
   2   2  10        4.42       10.34      1.17 o 
   3   2  10       30.19       28.58      2.08 o 
 -12   3  10        2.52        7.06      1.31 o 
 -11   3  10        0.16        3.73      0.91 o 
 -10   3  10        0.22        2.62      0.60 o 
  -9   3  10        2.07       14.37      2.59 o 
  -8   3  10        2.29        5.47      0.89 o 
  -7   3  10       66.63       63.85      1.78 o 
  -6   3  10        2.55        3.68      0.67 o 
  -5   3  10      107.27       98.43      4.36 o 
  -4   3  10       54.21       50.15      1.80 o 
  -3   3  10        8.16        9.03      1.00 o 
  -2   3  10        0.04        3.70      0.62 o 
  -1   3  10       32.29       30.34      1.73 o 
   0   3  10      150.47      146.66      6.69 o 
   1   3  10       14.21       20.15      1.66 o 
   2   3  10       41.10       40.74      2.56 o 
   3   3  10       31.30       37.91      2.51 o 
 -11   4  10        3.60        4.77      1.07 o 
 -10   4  10        3.45        4.32      0.72 o 
  -9   4  10        5.84        8.21      1.36 o 
  -8   4  10        5.38        7.57      0.82 o 
  -7   4  10      126.41      115.39      4.47 o 
  -6   4  10        7.69       12.19      1.10 o 
  -5   4  10       36.73       32.13      1.66 o 
  -4   4  10       36.70       32.91      1.93 o 
  -3   4  10       90.37       75.63      2.60 o 
  -2   4  10        8.50       14.54      1.41 o 
  -1   4  10        0.24        2.24      0.71 o 
   0   4  10        2.29        3.44      0.77 o 
   1   4  10        1.28        2.54      0.71 o 
   2   4  10        7.22        9.42      1.54 o 
   3   4  10        1.35        5.44      1.20 o 
 -11   5  10        0.05        2.49      0.67 o 
 -10   5  10        0.28        2.08      0.58 o 
  -9   5  10        1.17        3.37      0.73 o 
  -8   5  10        1.86        3.70      0.67 o 
  -7   5  10        3.78        7.92      0.89 o 
  -6   5  10        1.28        7.62      1.19 o 
  -5   5  10       24.42       23.57      1.61 o 
  -4   5  10        1.55        3.39      0.98 o 
  -3   5  10       61.19       55.06      2.15 o 
  -2   5  10      100.19       84.93      2.65 o 
  -1   5  10        1.50        3.50      0.80 o 
   0   5  10        1.98        4.03      0.96 o 
   1   5  10        0.04        1.41      0.66 o 
   2   5  10        2.10        3.37      0.87 o 
 -10   6  10        3.98        6.63      0.95 o 
  -9   6  10       15.03       15.75      1.45 o 
  -8   6  10        0.21        1.46      0.54 o 
  -7   6  10       15.82       17.45      1.53 o 
  -6   6  10        1.67        3.60      0.89 o 
  -5   6  10       11.10       11.43      1.24 o 
  -4   6  10        6.20        6.80      1.08 o 
  -3   6  10       63.44       60.28      2.81 o 
  -2   6  10       17.61       22.12      1.71 o 
  -1   6  10        4.79        5.35      0.90 o 
   0   6  10        1.79        4.72      0.83 o 
   1   6  10        1.42        4.08      0.94 o 
   2   6  10        6.80        7.38      1.45 o 
 -10   7  10        0.16        2.97      0.97 o 
  -9   7  10        5.11        9.95      1.10 o 
  -8   7  10        0.10        1.23      0.57 o 
  -7   7  10        9.15       10.36      1.21 o 
  -6   7  10        1.68        3.76      0.75 o 
  -5   7  10        4.89        8.34      1.11 o 
  -4   7  10        5.89       12.24      1.29 o 
  -3   7  10       20.61       23.91      1.82 o 
  -2   7  10       12.27       19.18      1.64 o 
  -1   7  10        2.48        4.42      0.84 o 
   0   7  10        1.06        4.00      1.02 o 
   1   7  10        2.50        8.22      1.21 o 
  -9   8  10       12.37       17.84      2.24 o 
  -8   8  10       12.82       15.75      1.71 o 
  -7   8  10       37.05       41.83      3.75 o 
  -6   8  10       12.98       16.89      1.54 o 
  -5   8  10       56.80       53.90      2.23 o 
  -4   8  10        1.55        7.51      1.11 o 
  -3   8  10        2.83        6.57      0.99 o 
  -2   8  10       10.51       13.50      1.92 o 
  -1   8  10        0.21        1.91      0.74 o 
   0   8  10        3.83        7.13      0.93 o 
  -7   9  10        6.02        7.59      1.04 o 
  -6   9  10        8.56       11.83      1.50 o 
  -5   9  10       16.66       20.00      1.71 o 
  -4   9  10        3.63        6.24      0.88 o 
  -3   9  10       10.28       13.49      1.36 o 
  -2   9  10       26.19       31.43      1.69 o 
 -12   1  11        0.01        2.28      0.69 o 
 -11   1  11        0.06        3.93      0.84 o 
 -10   1  11       24.51       29.75      1.33 o 
  -9   1  11        1.40        2.37      0.61 o 
  -8   1  11      161.73      151.82      5.66 o 
  -7   1  11       35.69       35.47      1.41 o 
  -6   1  11       29.83       29.96      1.31 o 
  -5   1  11       52.83       45.51      2.06 o 
  -4   1  11        2.32        3.55      0.73 o 
  -3   1  11        6.23       10.10      1.00 o 
  -2   1  11       19.82       25.70      1.60 o 
  -1   1  11        5.65        7.15      1.02 o 
   0   1  11        1.59        3.31      0.73 o 
   1   1  11       41.96       38.46      2.09 o 
   2   1  11        5.99        8.92      1.46 o 
 -11   2  11        5.17        6.50      0.95 o 
 -10   2  11        1.02        2.25      0.63 o 
  -9   2  11        7.53        9.16      0.91 o 
  -8   2  11       26.84       27.70      1.26 o 
  -7   2  11       27.62       28.04      1.47 o 
  -6   2  11       46.88       45.04      1.64 o 
  -5   2  11       14.58       21.68      1.30 o 
  -4   2  11       35.99       36.64      1.98 o 
  -3   2  11       56.02       55.77      1.86 o 
  -2   2  11       15.69       18.19      1.35 o 
  -1   2  11       12.14       15.76      1.27 o 
   0   2  11       19.57       26.24      1.45 o 
   1   2  11        1.08        2.23      0.62 o 
   2   2  11       14.92       19.13      1.73 o 
 -11   3  11       53.83       58.38      3.20 o 
 -10   3  11       51.76       50.05      1.81 o 
  -9   3  11       10.79       13.23      1.09 o 
  -8   3  11        6.24        9.37      1.24 o 
  -7   3  11        7.16       10.94      1.02 o 
  -6   3  11        2.38        2.78      0.57 o 
  -5   3  11        1.77        2.89      0.64 o 
  -4   3  11        0.52        1.78      0.59 o 
  -3   3  11        7.79       11.02      1.28 o 
  -2   3  11        4.50        8.92      1.11 o 
  -1   3  11       61.08       61.02      5.09 o 
   0   3  11        0.75        3.07      1.32 o 
   1   3  11        3.47        7.88      1.21 o 
 -11   4  11       10.54       11.82      1.32 o 
 -10   4  11       15.62       21.59      1.48 o 
  -9   4  11        0.04        2.48      0.59 o 
  -8   4  11       26.28       26.89      1.42 o 
  -7   4  11       45.35       49.04      1.83 o 
  -6   4  11      110.11       97.09      4.93 o 
  -5   4  11       27.58       26.73      1.72 o 
  -4   4  11       15.33       19.75      1.67 o 
  -3   4  11       96.82       92.86      3.18 o 
  -2   4  11       14.98       24.88      1.62 o 
  -1   4  11       27.71       32.02      1.67 o 
   0   4  11       61.63       64.86      3.20 o 
   1   4  11       10.17       18.31      2.27 o 
 -10   5  11       14.18       16.73      1.52 o 
  -9   5  11       66.22       66.63      4.74 o 
  -8   5  11       34.07       36.86      1.67 o 
  -7   5  11       79.75       75.66      4.86 o 
  -6   5  11       58.16       52.38      2.44 o 
  -5   5  11       53.12       53.28      2.44 o 
  -4   5  11        2.53        4.87      0.92 o 
  -3   5  11        0.13        3.06      0.78 o 
  -2   5  11        0.21        0.93      0.65 o 
  -1   5  11        8.91       12.78      1.27 o 
   0   5  11       21.63       23.19      2.17 o 
 -10   6  11        0.41        4.50      0.77 o 
  -9   6  11        5.62        7.96      1.30 o 
  -8   6  11       10.54       16.48      1.49 o 
  -7   6  11       21.14       26.00      1.49 o 
  -6   6  11       25.26       29.99      1.60 o 
  -5   6  11       87.47       90.03      3.65 o 
  -4   6  11       28.58       30.40      1.64 o 
  -3   6  11       95.80       84.21      2.75 o 
  -2   6  11       42.88       43.71      1.98 o 
  -1   6  11       27.74       29.53      1.62 o 
   0   6  11       15.02       21.10      1.46 o 
  -8   7  11        5.31        7.60      1.26 o 
  -7   7  11       11.45       14.02      1.35 o 
  -6   7  11        0.68        2.15      0.65 o 
  -5   7  11        7.53       11.75      1.25 o 
  -4   7  11        0.46        0.79      0.84 o 
  -3   7  11        2.49        5.89      0.96 o 
  -2   7  11        6.57        6.94      0.91 o 
  -1   7  11        0.99        3.65      1.07 o 
  -7   8  11        3.72        7.07      1.16 o 
  -6   8  11       11.18       15.37      1.45 o 
  -5   8  11       21.26       22.53      1.84 o 
  -4   8  11       26.36       31.47      2.40 o 
  -3   8  11       24.16       31.87      1.74 o 
 -11   0  12       89.94       90.62      4.12 o 
 -10   0  12      102.27      103.69      4.60 o 
  -9   0  12        1.69        4.39      2.14 o 
  -8   0  12        2.44        2.83      0.93 o 
  -7   0  12       32.87       35.63      2.01 o 
  -6   0  12       14.15       14.86      2.08 o 
  -5   0  12       13.85       18.19      1.76 o 
  -4   0  12        0.04        1.39      0.93 o 
  -3   0  12        2.29        3.55      1.00 o 
  -2   0  12       23.25       26.19      2.05 o 
  -1   0  12       53.26       55.50      3.07 o 
   0   0  12       42.10       48.17      5.86 o 
 -11   1  12       25.55       27.83      1.55 o 
 -10   1  12       29.51       31.74      1.37 o 
  -9   1  12        0.01        2.05      0.55 o 
  -8   1  12      188.38      171.59      5.41 o 
  -7   1  12        0.90        3.51      0.88 o 
  -6   1  12       83.70       77.36      3.98 o 
  -5   1  12       72.16       67.58      2.10 o 
  -4   1  12       32.70       33.53      1.46 o 
  -3   1  12       36.28       38.66      2.04 o 
  -2   1  12       31.18       29.98      1.58 o 
  -1   1  12       14.10       18.63      1.60 o 
   0   1  12        9.20       15.91      1.44 o 
 -11   2  12        0.12        2.50      0.69 o 
 -10   2  12        0.88        3.91      0.61 o 
  -9   2  12       13.56       19.96      1.25 o 
  -8   2  12       26.82       30.89      2.44 o 
  -7   2  12        8.43       14.08      1.04 o 
  -6   2  12        0.89        1.90      0.63 o 
  -5   2  12        1.70        3.01      0.64 o 
  -4   2  12        0.82        4.33      0.73 o 
  -3   2  12       53.94       55.74      2.37 o 
  -2   2  12       11.94       16.16      1.45 o 
  -1   2  12        1.63        4.59      0.69 o 
   0   2  12       36.81       36.86      2.03 o 
 -10   3  12        2.68        4.32      0.78 o 
  -9   3  12        4.94        9.23      0.90 o 
  -8   3  12       37.88       38.23      2.15 o 
  -7   3  12       21.22       25.11      1.71 o 
  -6   3  12       67.85       65.03      2.85 o 
  -5   3  12       54.48       59.13      2.35 o 
  -4   3  12       29.23       29.53      1.95 o 
  -3   3  12       43.46       42.70      1.93 o 
  -2   3  12        9.53       13.40      1.29 o 
  -1   3  12        8.75       14.11      1.63 o 
   0   3  12        5.47        8.50      1.21 o 
 -10   4  12        9.46       11.49      1.26 o 
  -9   4  12        4.65        7.56      0.94 o 
  -8   4  12        0.67        2.92      0.70 o 
  -7   4  12        0.00        1.27      0.63 o 
  -6   4  12        9.06       11.19      1.27 o 
  -5   4  12        6.12        6.50      0.98 o 
  -4   4  12        5.74        5.90      0.86 o 
  -3   4  12       10.97       11.57      1.27 o 
  -2   4  12       23.50       26.05      1.50 o 
  -1   4  12        5.04        9.03      1.31 o 
  -9   5  12        6.44        7.40      1.00 o 
  -8   5  12        2.58        3.35      0.72 o 
  -7   5  12        1.49        4.60      1.02 o 
  -6   5  12        0.41        2.80      0.69 o 
  -5   5  12        2.13        4.80      0.83 o 
  -4   5  12        0.03        2.60      0.93 o 
  -3   5  12        0.02        2.10      0.68 o 
  -2   5  12        0.10        3.73      0.78 o 
  -8   6  12        0.36        3.99      0.77 o 
  -7   6  12        1.80        3.75      0.77 o 
  -6   6  12        9.22       12.73      1.35 o 
  -5   6  12        6.48        8.41      1.11 o 
  -4   6  12        3.41        5.47      0.91 o 
  -3   6  12       18.07       22.74      1.61 o 
  -9   1  13        0.07        3.36      0.58 o 
  -8   1  13       31.18       33.21      1.39 o 
  -7   1  13        3.82        7.64      0.83 o 
  -6   1  13        6.86        7.99      0.89 o 
  -5   1  13        1.41        4.03      0.91 o 
  -4   1  13        0.91        5.82      1.17 o 
  -3   1  13       15.19       22.69      1.65 o 
  -2   1  13       27.56       29.36      1.52 o 
  -9   2  13        0.40        2.33      0.54 o 
  -8   2  13       12.58       19.67      1.15 o 
  -7   2  13       31.83       30.22      1.41 o 
  -6   2  13        3.85        8.59      0.93 o 
  -5   2  13        5.18        8.98      0.99 o 
  -4   2  13       16.20       19.43      1.67 o 
  -3   2  13        0.20        1.82      1.67 o 
  -8   3  13        0.12        1.23      0.63 o 
  -7   3  13        8.01       12.36      1.30 o 
  -6   3  13        1.22        2.66      1.04 o 
  -5   3  13        9.80       11.55      1.25 o 
  -4   3  13        3.55        4.33      0.77 o 
  -3   3  13        0.06        0.50      0.93 o 
  -7   4  13       11.57       15.40      1.47 o 
  -6   4  13       20.78       27.06      1.75 o 
  -5   4  13        5.97        7.06      1.05 o 
  -4   4  13       13.44       13.41      1.42 o 
                                                 
